# Supplementary material for: Glutamylation of centrosomes ensures their function by recruiting microtubule nucleation factors
Source: EMBO J. 2025 Apr 14;44(10):2976–96. doi: 10.1038/s44318-025-00435-y (PMC12084555; doi:10.1038/s44318-025-00435-y)
Supplement: Supplementary file 5 — Movie EV1 [file 44318_2025_435_MOESM5_ESM.zip]

Archive with 4 entries (3 files):
- Movie EV1/
- Movie EV1/Movie EV1.mp4
- Movie EV1/Movie EV1.docx
- __MACOSX/Movie EV1/._Movie EV1.docx
