# Supplementary material for: Glutamylation of centrosomes ensures their function by recruiting microtubule nucleation factors
Source: EMBO J. 2025 Apr 14;44(10):2976–96. doi: 10.1038/s44318-025-00435-y (PMC12084555; doi:10.1038/s44318-025-00435-y)
Supplement: Supplementary file 8 — Source data Fig. 1 [file 44318_2025_435_MOESM8_ESM.zip]

Archive with 6 entries (5 files):
- SD Figure 1/
- SD Figure 1/1B.png
- SD Figure 1/1C.jpg
- SD Figure 1/1D.xlsx
- SD Figure 1/1E.jpg
- SD Figure 1/1F.xlsx
