# Supplementary material for: Glutamylation of centrosomes ensures their function by recruiting microtubule nucleation factors
Source: EMBO J. 2025 Apr 14;44(10):2976–96. doi: 10.1038/s44318-025-00435-y (PMC12084555; doi:10.1038/s44318-025-00435-y)
Supplement: Supplementary file 8 — Source data Fig. 1 [file 44318_2025_435_MOESM8_ESM.zip › SD Figure 1/1D.xlsx]

## Sheet: Sheet1
	Rapamycin group
Time (sec)	Cell1	Cell2	Cell3	Cell4	Cell5	Cell6	Cell7	Cell8	Cell9	Cell10	Cell11	Cell12	Cell13	Cell14	Cell15	Cell16	Cell17	Cell18	Cell19	Cell20	Cell21	Cell22	Cell23	Cell24
-25	-0.0233578	-0.0684479	-0.0532592	-0.0368809	-0.0362124	-0.0877838	0.0290603	0.000541769	-0.00327483	0.0161012	0.0202562	0.0229119	0.0141967	0.00104778	0.0352114	0.00321654	0.00741309	-0.00317181	0.0106809	-0.0898545	-0.029608	0.0457827	0.0092986	0.00863226
-20	-0.0395996	-0.147247	-0.0343975	0.0228202	-0.00567246	0.00963915	0.0581207	0.00108354	-0.00654965	0.0322024	0.0405123	0.0458237	0.0283934	0.00209556	0.0704228	0.00643309	0.0148262	-0.00634362	0.0213618	-0.179709	-0.059216	0.0915654	0.0185972	0.0172645
-15	0.0257133	0.193864	-0.0142644	-0.00335203	0.0473155	0.161481	0.056602	-0.0172737	-0.0249255	-0.0173423	-0.0334673	-0.0192689	0.0315785	0.0112469	0.0259023	-0.00462707	0.0172449	0.0355145	0.185772	-0.129397	-0.141049	0.0382819	0.0185406	0.0147121
-10	0.0372441	0.0218315	0.101921	0.0174127	-0.00543066	-0.0833366	0.0550832	-0.035631	-0.0433013	-0.0668869	-0.107447	-0.0843616	0.0347636	0.0203981	-0.0186182	-0.0156872	0.0196637	0.0773726	0.350183	-0.0790845	-0.222883	-0.0150017	0.0184839	0.0121597
-5	-0.0508323	0.0335454	0.329239	-0.153771	-0.000428141	0.105353	-0.0114909	-0.0104307	-0.0619461	-0.0387132	-0.0342015	-0.0505409	-0.0115452	0.0175216	-0.00344495	0.0219912	-0.0477323	0.0483845	0.0504294	-0.0702603	0.141642	-0.142794	0.0649999	0.0608458
0	-0.0876776	0.366745	0.389695	-0.0264572	0.0208176	-0.16863	-0.0780651	0.0147696	-0.0805909	-0.0105394	0.0390438	-0.0167203	-0.057854	0.014645	0.0117283	0.0596697	-0.115128	0.0193964	-0.249324	-0.0614362	0.506167	-0.270587	0.111516	0.109532
5	0.413512	0.767152	0.670823	0.115432	0.0359804	0.0773487	-0.0339757	0.0574096	0.0205629	0.0119348	0.0271353	0.566421	-0.0836155	0.395397	0.408205	0.32673	-0.121422	0.188063	0.413261	0.0319615	0.68928	0.117046	0.247549	0.352341
10	1.04864	1.29669	1.02296	0.151748	0.0776484	0.379135	0.0101136	0.10005	0.121717	0.034409	0.0152267	1.14956	-0.109377	0.776148	0.804682	0.59379	-0.127716	0.356729	1.07585	0.125359	0.872392	0.504679	0.383582	0.595149
15	0.907703	1.65918	1.19136	0.343827	0.252677	0.778843	0.306693	0.17908	0.19052	0.045552	-0.00551817	1.25001	-0.114038	0.96286	0.859643	0.581594	0.220801	0.838583	0.995729	0.169086	0.965968	0.792474	0.655628	0.704801
20	1.2363	1.61397	1.20588	0.660504	0.332222	0.595889	0.603273	0.258109	0.259324	0.056695	-0.026263	1.35045	-0.1187	1.14957	0.914603	0.569399	0.569319	1.32044	0.915612	0.212814	1.05954	1.08027	0.927675	0.814452
25	1.15428	1.4919	0.970111	0.936145	0.534743	1.19927	0.960972	0.402427	0.432224	0.130726	0.146159	1.27643	-0.0712118	1.18788	1.06567	0.675619	0.682791	1.37042	1.10108	0.253401	1.18987	1.04159	1.08503	0.701369
30	0.842138	1.11921	0.890423	0.848624	0.657047	0.90734	1.31867	0.546745	0.605123	0.204757	0.318581	1.2024	-0.0237238	1.22619	1.21673	0.781839	0.796263	1.4204	1.28654	0.293988	1.3202	1.00291	1.24237	0.588285
35	1.03762	1.10693	1.11798	1.1933	0.758774	1.34855	1.36954	0.678446	0.792063	0.2437	0.387775	1.2444	0.00680964	1.25439	1.30606	0.708552	1.10833	1.37866	1.25235	0.361601	1.19807	0.790844	1.1392	0.744098
40	1.40787	1.22227	0.615504	1.29437	0.935235	1.50356	1.4204	0.810148	0.979002	0.282643	0.456969	1.28639	0.0373431	1.2826	1.39539	0.635265	1.4204	1.33691	1.21816	0.429213	1.07593	0.578778	1.03603	0.899912
45	1.23462	1.02771	0.66281	1.26232	0.898411	1.25996	1.29157	0.93625	0.923224	0.423029	0.711747	1.3534	0.170254	1.24227	1.32676	0.742423	1.2608	1.36094	1.14076	0.39619	1.1224	0.817513	1.06497	0.6532
50	1.04192	0.82387	0.69057	0.982556	0.96719	0.894347	1.16274	1.06235	0.867445	0.563414	0.966526	1.4204	0.303166	1.20194	1.25813	0.849581	1.10119	1.38497	1.06336	0.363167	1.16887	1.05625	1.09391	0.406488
55	0.959779	0.775557	1.19009	0.902685	1.07113	0.805406	1.09012	1.05541	1.14392	0.609207	1.08641	1.3115	0.526216	1.29748	1.33926	0.862416	1.04028	1.33271	1.01621	0.570642	0.989417	1.06925	1.03697	0.53112
60	1.08363	0.482448	1.33856	0.756362	1.1422	1.15682	1.01751	1.04846	1.4204	0.655001	1.2063	1.2026	0.749267	1.39302	1.4204	0.875251	0.979358	1.28046	0.969054	0.778116	0.80996	1.08226	0.980039	0.655752
65	0.595112	0.693648	1.22897	0.704322	0.951724	1.20139	1.0647	1.16142	1.29077	0.694807	1.12735	1.24264	0.840465	1.32369	1.31017	0.957265	0.943231	1.28368	1.08191	0.625961	0.78119	1.0583	0.887125	0.757125
70	0.519552	1.19761	1.14952	0.925856	0.933096	1.27619	1.11188	1.27438	1.16115	0.734614	1.04841	1.28268	0.931664	1.25437	1.19993	1.03928	0.907105	1.2869	1.19476	0.473806	0.75242	1.03434	0.794212	0.858498
75	1.10566	0.894733	1.23299	0.877625	0.8706	1.21189	1.08959	1.2537	1.19847	0.799151	1.07328	1.22481	0.98922	1.33738	1.18193	1.10639	0.665012	1.25305	1.23681	0.500407	1.03862	1.09074	0.726001	0.867251
80	1.27004	1.04925	1.26478	0.860031	0.802497	1.18574	1.06729	1.23302	1.2358	0.863689	1.09815	1.16694	1.04678	1.4204	1.16393	1.17351	0.422919	1.2192	1.27885	0.527008	1.32482	1.14714	0.65779	0.876004
85	0.944855	0.864824	1.03012	0.921353	0.961795	1.21362	1.17729	1.21863	1.17206	0.835182	1.16914	1.13263	1.11376	1.28929	1.16079	1.22642	0.638273	1.21536	1.23349	0.531406	1.24837	1.14798	0.706991	0.815362
90	1.30269	1.23882	1.13393	0.800212	0.935788	1.28824	1.28729	1.20424	1.10831	0.806676	1.24013	1.09833	1.18074	1.15818	1.15764	1.27934	0.853628	1.21152	1.18812	0.535804	1.17193	1.14881	0.756192	0.75472
95	1.45153	0.658822	1.43071	0.812284	0.903822	1.09204	1.30438	1.23542	1.08331	0.81897	1.22468	1.05287	1.24869	1.12802	1.11298	1.08088	0.869082	1.23753	1.05556	0.70125	1.11152	1.07536	0.741913	0.757854
100	1.17754	0.362866	1.10336	0.730913	0.83232	1.21845	1.32146	1.26661	1.05832	0.831264	1.20924	1.0074	1.31664	1.09787	1.06832	0.882418	0.884536	1.26354	0.923009	0.866696	1.0511	1.00191	0.727634	0.760987
105	0.98544	0.21285	0.879672	0.503094	0.998866	0.771723	1.17569	1.21922	1.07163	0.771459	1.12344	0.979612	1.25925	1.1726	0.980103	1.05251	0.927298	1.09437	1.1717	0.866587	1.05136	1.11316	0.749121	0.86801
110	0.73469	0.128693	1.13752	0.559362	1.11192	0.607513	1.02992	1.17184	1.08494	0.711653	1.03765	0.95182	1.20186	1.24734	0.891886	1.22261	0.97006	0.925198	1.4204	0.866478	1.05162	1.22442	0.770609	0.975033
115	0.856928	0.26767	1.16297	0.528339	0.99318	0.951285	0.91504	1.16235	1.13691	0.959495	1.22902	0.888352	1.16553	1.21703	0.94766	1.20364	0.909043	1.05431	1.19703	0.868733	1.04072	1.08491	0.712781	0.855199
120	0.67739	0.408204	0.908404	0.476676	1.10088	0.825399	0.800162	1.15286	1.18888	1.20734	1.4204	0.824883	1.12919	1.18673	1.00343	1.18466	0.848026	1.18343	0.973662	0.870987	1.02983	0.945403	0.654953	0.735366
125	0.872012	0.355267	0.985024	0.495746	0.93524	1.00394	0.856987	1.2471	1.12388	1.24562	1.28541	0.892207	1.14749	1.09256	0.924102	1.23809	0.7504	1.199	0.762143	0.813407	1.02593	1.09157	0.922659	0.76234
130	0.684086	0.136765	1.11284	0.252332	1.06089	0.724387	0.913811	1.34134	1.05888	1.28391	1.15043	0.95953	1.16579	0.998388	0.844771	1.29152	0.652774	1.21458	0.550624	0.755828	1.02203	1.23773	1.19036	0.789315
135	1.07843	0.615232	1.52473	0.295739	1.03404	0.516738	0.938211	1.37093	0.945104	1.16124	1.20092	0.953101	1.21069	1.1144	0.860634	1.2578	0.605414	1.31228	0.869808	0.77944	0.812498	1.25653	0.953524	0.696602
140	1.08299	0.23276	1.17401	0.496308	1.16297	0.609668	0.96261	1.40052	0.831326	1.03856	1.25142	0.946671	1.2556	1.23042	0.876497	1.22408	0.558053	1.40997	1.18899	0.803051	0.602961	1.27532	0.716683	0.60389
145	1.2437	-0.263356	1.12162	0.457259	1.17691	0.605615	1.02935	1.40601	0.959339	1.22948	1.13789	0.837886	1.23871	1.15016	0.868493	1.37713	0.532434	1.43872	1.06357	0.849713	0.586011	1.00105	0.74678	0.763039
150	1.37425	0.651678	1.38443	0.822171	1.19369	1.02251	1.09609	1.4115	1.08735	1.4204	1.02437	0.7291	1.22183	1.0699	0.86049	1.53017	0.506815	1.46747	0.938148	0.896375	0.569062	0.726783	0.776877	0.922189
	DMSO group
	Cell1	Cell2	Cell3	Cell4	Cell5	Cell6	Cell7	Cell8	Cell9	Cell10	Cell11	Cell12	Cell13	Cell14	Cell15	Cell16	Cell17	Cell18	Cell19	Cell20	Cell21
-25	-0.0128882	0.015609	0.0400643	-0.00386532	0.0792908	-0.0324803	0.0220092	-0.0257851	-0.0394001	-0.0349402	-0.00978839	0.0690818	-0.0368651	-0.00175188	-0.00740686	-0.0324803	0.0220092	-0.0257851	-0.0394001	-0.00846841	0.0345126
-20	-0.0185064	0.0125898	0.0396254	-0.00431269	0.0697848	-0.032052	0.0225802	-0.0199753	-0.0408407	-0.0354392	-0.00902493	0.0685434	-0.0400288	-0.00468521	-0.00987738	-0.032052	0.0225802	-0.0199753	-0.0408407	-0.0102207	0.0320172
-15	-0.0241245	0.00957061	0.0391865	-0.00476006	0.0602788	-0.0316236	0.0231513	-0.0141655	-0.0422813	-0.0359382	-0.00826146	0.068005	-0.0431925	-0.00761854	-0.0123479	-0.0316236	0.0231513	-0.0141655	-0.0422813	-0.011973	0.0295218
-10	-0.0166129	0.0161461	0.0338452	-0.00981596	0.0674944	-0.0329583	0.0238919	-0.0161194	-0.0368975	-0.0318993	-0.0048402	0.0678136	-0.0424071	-0.00578162	-0.0111156	-0.0329583	0.0238919	-0.0161194	-0.0368975	-0.0140817	0.0333674
-5	-0.0091014	0.0227216	0.028504	-0.0148719	0.0747101	-0.034293	0.0246326	-0.0180733	-0.0315137	-0.0278603	-0.00141894	0.0676222	-0.0416218	-0.0039447	-0.00988337	-0.034293	0.0246326	-0.0180733	-0.0315137	-0.0161904	0.0372129
0	0.00810014	0.0187616	0.0311277	0.00704675	0.0535838	0.00342966	0.010212	-0.0121746	-0.0306995	-0.00303866	-0.00560199	0.0836637	-0.0384395	-0.00554052	-0.0118574	-0.0329956	0.0241746	-0.0155372	-0.0400103	-0.0147292	0.035917
5	0.0253017	0.0148017	0.0337514	0.0289654	0.0324576	0.0411523	-0.00420851	-0.00627588	-0.0298854	0.021783	-0.00978505	0.0997052	-0.0352572	-0.00713635	-0.0138314	-0.0316981	0.0237166	-0.0130012	-0.0485069	-0.0132679	0.0346211
10	0.0323801	0.0277754	0.0208066	0.0124896	0.0380342	0.0374308	-0.00609605	-0.00374946	-0.0324679	0.018402	-0.0119695	0.0856723	-0.0221894	0.00592873	0.000961831	-0.0314932	0.0235753	-0.0153874	-0.0453884	-0.0136778	0.0353866
15	0.0394585	0.0407491	0.00786189	-0.00398611	0.0436108	0.0337092	-0.00798358	-0.00122303	-0.0350504	0.015021	-0.0141539	0.0716393	-0.00912147	0.0189938	0.0157551	-0.0312884	0.023434	-0.0177736	-0.04227	-0.0140876	0.0361521
20	0.0347478	0.0284373	0.00756841	-0.00811435	0.0452957	0.031496	-0.0120651	-0.00318803	-0.0340881	0.0166154	-0.0159119	0.0817742	-0.0189782	0.00793786	0.00687794	-0.0309532	0.0245987	-0.0175776	-0.0387618	-0.0149371	0.0366765
25	0.0300371	0.0161254	0.00727494	-0.0122426	0.0469805	0.0292829	-0.0161466	-0.00515303	-0.0331259	0.0182098	-0.0176698	0.0919091	-0.0288348	-0.00311809	-0.00199921	-0.0306179	0.0257634	-0.0173816	-0.0352535	-0.0157865	0.0372008
30	0.019367	0.0055601	0.00463368	-0.0105851	0.0443345	0.0305811	-0.0148596	-0.00494249	-0.0373225	0.015168	-0.00554295	0.0650516	-0.0374176	-0.0115048	-0.0112353	-0.031754	0.0223484	-0.0183845	-0.0350389	-0.0147589	0.0464772
35	0.00869681	-0.0050052	0.00199242	-0.00892758	0.0416885	0.0318793	-0.0135726	-0.00473196	-0.041519	0.0121262	0.00658392	0.0381942	-0.0460004	-0.0198914	-0.0204713	-0.03289	0.0189335	-0.0193874	-0.0348242	-0.0137312	0.0557535
40	0.0200346	0.00142958	-0.000259675	-0.0109079	0.0430398	0.0359718	-0.00871898	-0.0120114	-0.0369996	0.0170677	-0.00960061	0.0375671	-0.0404703	-0.0148399	-0.0147766	-0.0348775	0.00108534	-0.0200336	-0.00660932	-0.0124779	0.041848
45	0.0313724	0.00786436	-0.00251177	-0.0128882	0.044391	0.0400643	-0.00386532	-0.0192908	-0.0324803	0.0220092	-0.0257851	0.03694	-0.0349402	-0.00978839	-0.00908179	-0.0368651	-0.0167628	-0.0206797	0.0216056	-0.0112246	0.0279426
50	0.0271563	0.00483082	0.00495267	-0.0185064	0.0474102	0.0396254	-0.00431269	-0.0097848	-0.032052	0.0225802	-0.0199753	0.0370841	-0.0354392	-0.00902493	-0.00854342	-0.0400288	-0.0202633	-0.028083	0.0164076	-0.00662701	0.0292325
55	0.0229401	0.00179728	0.0124171	-0.0241245	0.0504294	0.0391865	-0.00476006	-0.000278814	-0.0316236	0.0231513	-0.0141655	0.0372281	-0.0359382	-0.00826146	-0.00800505	-0.0431925	-0.0237639	-0.0354863	0.0112097	-0.00202946	0.0305224
60	0.0271439	0.00220175	0.00724304	-0.0166129	0.0438539	0.0338452	-0.00981596	-0.00749444	-0.0329583	0.0238919	-0.0161194	0.0366897	-0.0318993	-0.0048402	-0.00781363	-0.0424071	-0.027518	-0.0359089	0.00873476	-0.00850999	0.031541
65	0.0313477	0.00260623	0.00206897	-0.0091014	0.0372784	0.028504	-0.0148719	-0.0147101	-0.034293	0.0246326	-0.0180733	0.0361514	-0.0278603	-0.00141894	-0.00762221	-0.0416218	-0.031272	-0.0363314	0.00625984	-0.0149905	0.0325597
70	0.0234347	-0.0056548	0.00255384	-0.0104113	0.0401167	0.0295487	-0.0134256	-0.00887248	-0.0329956	0.0241746	-0.0155372	0.037001	-0.0363961	-0.0110857	-0.0164575	-0.0417499	-0.0273188	-0.0368043	0.00911313	-0.0149252	0.0334939
75	0.0155217	-0.0139158	0.00303871	-0.0117211	0.0429549	0.0305935	-0.0119793	-0.00303491	-0.0316981	0.0237166	-0.0130012	0.0378507	-0.0449319	-0.0207525	-0.0252928	-0.041878	-0.0233656	-0.0372773	0.0119664	-0.0148598	0.0344282
80	0.0201088	-0.0093931	0.00221571	-0.0110507	0.0404729	0.0336845	-0.0113726	-0.00238417	-0.0314932	0.0235753	-0.0153874	0.0375388	-0.0412276	-0.0147768	-0.0183597	-0.0421175	-0.023094	-0.0406384	0.0103227	-0.0112067	0.0363691
85	0.0246958	-0.00487037	0.00139271	-0.0103802	0.0379908	0.0367755	-0.0107659	-0.00173342	-0.0312884	0.023434	-0.0177736	0.037227	-0.0375233	-0.00880105	-0.0114267	-0.042357	-0.0228224	-0.0439995	0.00867893	-0.00755365	0.0383099
90	0.0171971	-0.0115625	0.000308133	-0.0194375	0.0430284	0.0322564	-0.0162078	-0.000604187	-0.0309532	0.0245987	-0.0175776	0.0662403	-0.0347876	-0.00638436	-0.0116959	-0.0426689	-0.0234259	-0.0413068	0.0112717	-0.00850405	0.0375022
95	0.0096983	-0.0182547	-0.000776443	-0.0284948	0.0480661	0.0277374	-0.0216498	0.000525048	-0.0306179	0.0257634	-0.0173816	0.0952535	-0.0320519	-0.00396766	-0.0119651	-0.0429808	-0.0240295	-0.0386142	0.0138645	-0.00945445	0.0366945
100	0.0191568	-0.00868834	0.000722823	-0.0249129	0.0446002	0.034686	-0.0132417	0.000391071	-0.031754	0.0223484	-0.0183845	0.0950389	-0.0331908	-0.00401359	-0.00892626	-0.0427135	-0.020384	-0.0330396	0.0190438	-0.0118542	0.0368995
105	0.0286152	0.000878029	0.00222209	-0.0213309	0.0411344	0.0416345	-0.0048336	0.000257094	-0.03289	0.0189335	-0.0193874	0.0948242	-0.0343297	-0.00405951	-0.00588745	-0.0424461	-0.0167386	-0.027465	0.0242231	-0.014254	0.0371044
110	0.0287451	0.00116606	-0.001995	-0.0200335	0.0421125	0.0396748	-0.00771393	-0.00048297	-0.0323996	0.0211045	-0.0161828	0.0938299	-0.03386	-0.00476557	-0.00544479	-0.0443176	-0.0188631	-0.0376241	0.0152601	-0.00818329	0.0377493
115	0.0288749	0.00145409	-0.00621208	-0.018736	0.0430906	0.0377151	-0.0105943	-0.00122303	-0.0319092	0.0232756	-0.0129781	0.0928356	-0.0333904	-0.00547164	-0.00500213	-0.0461891	-0.0209876	-0.0477832	0.00629706	-0.00211262	0.0383943
120	0.0284916	0.00115993	-0.00505733	-0.0201701	0.0438991	0.037474	-0.0115319	0.00439124	-0.0313753	0.0238071	-0.0142404	0.0852881	-0.0249192	0.00649128	0.00303755	-0.0440224	-0.0217903	-0.0221427	0.0205015	-0.00182156	0.0400097
125	0.0281083	0.000865772	-0.00390257	-0.0216041	0.0447077	0.0372329	-0.0124695	0.0100055	-0.0308414	0.0243386	-0.0155027	0.0777406	-0.0164479	0.0184542	0.0110772	-0.0418557	-0.022593	0.00349773	0.0347058	-0.0015305	0.041625
130	0.0299258	-0.00126077	-0.00739874	-0.0230878	0.030017	0.0333321	-0.0160669	0.00394465	-0.0266821	0.0276857	-0.0147764	0.0845594	-0.0248898	0.00768528	0.00222401	-0.0436882	-0.0232388	-0.000185011	0.0351028	0.000376243	0.0404858
135	0.0317433	-0.00338731	-0.0108949	-0.0245715	0.0153263	0.0294313	-0.0196642	-0.00211621	-0.0225229	0.0310328	-0.0140502	0.0913781	-0.0333317	-0.00308365	-0.00662921	-0.0455207	-0.0238846	-0.00386775	0.0354998	0.00228298	0.0393466
140	0.0306924	-0.00324023	-0.00676075	-0.0246956	0.0164175	0.0314713	-0.0168758	-0.000310714	-0.0258751	0.0244912	-0.0124709	0.0988635	-0.040165	-0.00563237	-0.00913563	-0.0437439	-0.0232449	-0.0215626	0.0239192	-0.00408469	0.0439818
145	0.0296414	-0.00309315	-0.0026266	-0.0248198	0.0175087	0.0335114	-0.0140874	0.00149479	-0.0292274	0.0179497	-0.0108917	0.106349	-0.0469984	-0.00818109	-0.011642	-0.0419671	-0.0226051	-0.0392574	0.0123386	-0.0104524	0.0486169
150	0.0279414	-0.00512164	0.000907839	-0.025304	0.0182211	0.0358358	-0.0122796	0.00227951	-0.0221566	0.0248983	-0.00933548	0.0996544	-0.0403764	-0.00655083	-0.00601307	-0.0435434	-0.0244701	-0.035417	0.0161409	-0.00469057	0.0479238
