# Supplementary material for: Glutamylation of centrosomes ensures their function by recruiting microtubule nucleation factors
Source: EMBO J. 2025 Apr 14;44(10):2976–96. doi: 10.1038/s44318-025-00435-y (PMC12084555; doi:10.1038/s44318-025-00435-y)
Supplement: Supplementary file 8 — Source data Fig. 1 [file 44318_2025_435_MOESM8_ESM.zip › SD Figure 1/1F.xlsx]

## Sheet: Sheet1
Ce3-FRB-CEP170C				Ce3-FRB-CEP170C				Ce3-FRB-CEP170C
Neon-FKBP				CCP5CD-Neon-FKBP				CCP5CDDM-Neon-FKBP
0 min	30 min	60 min	120 min	0 min	30 min	60 min	120 min	0 min	30 min	60 min	120 min
1.24424	0.732711	0.787429	0.831099	0.502201	0.375116	0.467043	0.711899	0.392194	0.354384	1.26163	0.491466
0.510387	0.734122	0.787488	0.831158	0.109653	0.408266	0.274602	0.354855	0.837874	1.08243	1.16978	1.2999
0.514704	0.735882	0.790298	0.831551	1.50662	0.232644	0.591179	0.417337	1.22571	0.655884	1.0822	0.944681
0.522219	0.736577	0.792629	0.832929	1.75753	0.312449	0.502201	0.665137	0.888537	1.23495	1.09385	0.116113
0.540706	0.737298	0.793943	0.833107	2.23347	0.344036	0.780025	0.419674	0.616263	0.742276	1.09611	0.408275
0.543705	0.738176	0.795229	0.833425	2.34144	0.771091	0.65817	1.10741	0.982339	0.471802	1.54028	0.69687
0.551963	0.741653	0.795832	0.834194	0.935061	0.63312	0.668966	0.264121	1.46624	0.642266	1.00296	0.866327
0.562342	0.750014	0.801178	0.834221	0.689766	0.570414	0.49244	0.483222	0.542664	0.991593	0.634287	0.954399
0.564458	0.753648	0.801684	0.836708	0.612922	0.361655	0.443366	0.361239	0.474971	0.702806	1.78745	0.479855
0.576307	0.754234	0.802432	0.838076	0.776341	1.04176	0.65817	0.279549	0.919035	0.907648	0.836142	0.464009
0.577017	0.756824	0.8036	0.83855	0.776457	0.892979	0.403365	0.203177	0.671763	0.716611	1.56129	0.449067
0.581362	0.757857	0.80408	0.838641	0.591656	0.243394	0.410993	0.752369	0.972621	1.1	1.17379	1.79097
0.589744	0.760668	0.804424	0.838781	0.249529	0.457695	1.01344	0.730907	1.42804	1.35299	0.537414	0.647883
0.595698	0.761583	0.804607	0.839906	0.584357	0.545636	0.427928	0.819858	0.788514	1.7365	0.920381	1.07212
0.607638	0.762331	0.805285	0.841139	1.18099	0.435388	0.448448	0.58704	0.506943	1.1597	0.930807	2.20447
0.616187	0.762524	0.80675	0.844805	0.614367	0.0156911	0.40724	0.879093	0.818814	1.63058	1.45894	0.715192
0.617377	0.763381	0.808166	0.846086	1.37256	0.665981	0.922008	0.600764	0.368574	0.399208	0.942857	0.665773
0.617462	0.763811	0.812505	0.846759	0.649749	0.197022	1.11577	0.231835	1.44366	0.719094	1.34265	1.46071
0.624004	0.764493	0.812758	0.851831	1.44623	0.516594	1.0144	0.247773	1.30393	0.979063	1.2728	1.55858
0.624031	0.765938	0.814868	0.855384	0.312051	0.227286	0.15479	0.197755	1.3443	1.95697	1.49273	1.22366
0.626825	0.765965	0.816461	0.861661	0.893435	0.473912	0.757691	0.355002	1.69054	1.76576	0.772409	1.33659
0.628774	0.76611	0.817646	0.86313	0.835257	0.441956	0.281919	0.220502	0.847124	1.54596	1.16836	0.975329
0.629075	0.767327	0.81785	0.863556	0.349251	0.475887	0.229832	0.366646	0.613265	0.3263	1.58371	0.69227
0.632197	0.768199	0.819062	0.864218	0.361046	0.55526	0.63611	0.532383	0.910178	1.35098	0.802967	0.782977
0.632273	0.769292	0.819252	0.865262	1.6908	0.454719	0.926797	0.511173	1.07816	0.878582	1.11316	0.912204
0.641898	0.771499	0.819713	0.865413	2.42782	0.583323	0.310782	0.527604	1.04807	0.804513	1.25799	0.783882
0.657117	0.773437	0.820827	0.865935	0.715886	0.734793	0.40316	0.480489	2.05113	0.745113	0.125628	1.07851
0.657553	0.779633	0.822152	0.866667	0.745794	0.653316	0.89861	0.462305	1.05905	1.07958	0.223506	1.04624
0.664197	0.780177	0.822819	0.867539	1.02135	0.610955	0.267723	0.466977	2.33946	1.08881	0.0552993	1.11254
0.66466	0.78464	0.823901	0.867739	0.794337	0.376504	0.566767	0.532383	1.52816	0.703098	0.000356545	0.940105
0.665106	0.896981	0.824822	0.871991	2.10416	0.511196	1.2614	0.50632	0.0904467	1.09027	0.934267	1.24102
0.667249	0.897757	0.825764	0.872966	0.570541	0.6758	0.208033	0.510362	0.777231	1.15051	1.1936	1.0395
0.672223	0.899673	0.825969	0.875297	0.213756	0.910548	0.171658	0.545465	0.487004	0.636912	1.08448	1.10644
0.672837	0.901913	0.82908	0.875458	0.335671	0.446003	0.345297	0.462305	0.839036	1.398	0.267811	0.554364
0.673903	0.902838	0.83083	0.876277	0.440003	0.662826	0.195802	0.488654	0.720262	0.613937	1.13588	0.763722
0.675674	0.903065	0.830862	0.87681	0.524033	0.407633	0.631968	0.429252	2.58565	0.733927	1.09408	1.05931
0.67885	0.905374	0.962751	0.879281	1.648	0.483439	0.133251	0.501687	1.18721	0.933957	1.12965	0.824611
0.687921	0.906677	0.963499	0.881676	0.425413	0.572101	0.00255752	0.53185	0.290848	1.70142	1.14577	0.840578
0.689149	0.907495	0.965943	0.882204	0.235209	0.369985	0.122725	0.445933	0.413258	1.21308	0.934928	0.928831
0.690441	0.907775	0.968161	0.885859	2.06461	0.442033	0.423852	0.491481	1.94645	0.656793	0.781465	0.989482
0.691404	0.909352	0.974734	0.888761	1.76236	0.486561	0.51533	0.436123	1.0776	1.67956	1.18084	1.11254
0.692863	0.912351	0.976468	0.893428	1.06143	1.09033	0.527939	0.492835	0.527626	0.626047	1.18856
0.69345	0.913848	0.976861	1.07268	1.39616	0.476113	0.262871	0.485243	0.493367	1.58684	0.823171
0.69473	0.919177	0.97763	1.07328	1.89994	0.679121	0.595699	0.308939	0.329829	0.327788	0.991162
0.695302	0.921449	0.977857	1.07346	1.38716	0.495925	0.596708	0.414293	0.372198	0.727635	1.13974
0.69549	0.924518	0.978212	1.07412	0.782005	0.190917	0.553789	0.496987	0.832573	0.796914	0.752503
0.69928	0.927941	0.979434	1.07457	1.60155	0.343187	0.476023	0.44601	2.52662	0.546505	1.02194
0.699372	0.929088	0.980048	1.07821	1.59485	0.167538	0.415154	0.483418	0.812776	0.588332	1.12419
0.700578	0.929287	0.983493	1.07972	0.9428	0.727739	0.355198	0.421892	1.41913	0.374811	0.970749
0.700599	0.929659	0.987746	1.08017	0.517138	0.216753	0.667271	0.514736	0.169384	0.380801	0.94332
0.702521	0.930972	0.988866	1.08025	0.317571	0.33211	0.570921	0.453763	2.07267	1.44684	0.975002
0.705837	0.936404	0.992957	1.08197	1.58352	0.131342	0.549943	0.483133	0.801073	0.649141	0.995034
0.708723	0.941416	0.995272	1.08204	0.624756	0.274144	0.430092	0.488368	1.05284	0.262817	0.998591
0.712836	0.944937	0.998201	1.0838	1.77743	0.502465	0.475009	0.507538	0.616673	0.721254	0.991053
0.717536	0.945319	1.00275	1.08645	0.794117	1.5861	0.480118	0.561675	0.150205	0.533115	1.01959
0.718898	0.945346	1.00301	1.08717	1.03007	0.261593	0.546279	0.475795	0.428617	0.805442	0.947092
0.720884	0.946046	1.00414	1.09523	1.09339	0.506862	0.473056	0.496274	1.00202	1.50866	0.994329
0.722774	0.948587	1.00531	1.10079	0.942034	0.470838	0.49966	0.485924	1.17782	1.73007	0.993556
0.725891	0.948657	1.00741	1.10098	1.11632	0.540157	0.174927	0.408076	0.947906	1.486	0.947965
0.726262	0.949868	1.00947	1.10524	0.658813	0.929047	0.254464	0.463047	2.54156	0.970569	0.930003
0.727371	0.951381	1.01298	1.1093	0.689135	0.261431	0.127867	0.474827	1.22303	0.964104	1.14058
0.728114	0.951429	1.01518	1.11268	0.643269	1.09248	0.222333	0.460638	2.54261	0.888202	0.904262
1.36837	0.951919	1.01592	1.11719	1.61168	0.171047	0.126447	0.531089	1.46276	0.893163	0.932056
1.37097	0.951935	1.0191	1.11822	0.607978	0.0908792	0.108358	0.520666	0.30233	1.06379	0.939109
1.37119	0.954676	1.01945	1.36666	0.525323	0.766018	0.100395	0.555894	0.441586	0.925384	0.930354
1.37853	0.955704	1.02043	1.70088	0.673865	0.234857	0.145947	0.448532	0.261787	0.948077	0.987459
1.37937	0.957744	1.02075	1.73785	0.499431	1.12563	0.121899	0.50661	0.329423	0.945727	0.940823
1.38569	0.958503	1.02303	1.78478	0.502987	0.251314	0.33576	0.107695	0.992317	1.04853	0.931077
1.39351	0.960737	1.0246	1.81817	0.853384	0.559	0.102232	0.120645	1.65178	1.06053	0.962099
1.39575	0.961701	1.02488	1.8973	2.33544	1.09822	0.0996979	0.211295	1.34589	0.887067	0.985237
1.40773	1.02509	1.02508		0.664614	0.358593		0.321088	1.41062	1.08449
1.42115	1.02598	1.15203		1.99856	0.309326		0.210535	0.838901
1.44023	1.0273	1.1522		0.287834	0.448567			0.283385
1.4615	1.02878	1.15451		0.870666	0.257866			1.14812
1.47048	1.03131	1.15572		0.231436	0.673221			0.791556
1.47544	1.03144	1.16173		0.261449	0.604514			0.935598
1.49303	1.03354	1.16456		0.510521	0.331861			2.5501
1.53063	1.03656	1.16512		1.91917	0.242983			0.88221
1.55861	1.03782	1.16827		0.289238	0.407267			0.161656
1.57052	1.04106	1.17025		1.12192	0.501595			1.06025
1.59224	1.0413	1.17034		1.23632	0.0316674			0.601386
1.60218	1.04345	1.17899		1.38866	0.261593			2.43561
1.62055	1.04679	1.18369		0.103092	0.11678			1.80583
1.29343	1.04997	1.18466		3.93897	0.0908792			0.441643
1.29507	1.05093	1.18852		1.97988	0.123161			0.39928
1.29674	1.05397	1.19242		0.39846	0.124806			0.875356
1.29819	1.05464	1.19551		0.333996	0.158191			0.449284
1.30402	1.05496	1.19763			0.123973			0.527673
1.30992	1.05763	1.19966			0.209563
1.31055	1.05947	1.21031			0.512952
1.31174	1.06213	1.21346			0.477299
1.31491	1.06228	1.2238			0.483074
1.31734	1.06613	1.23161
1.32464	1.06726	1.3622
1.33233	1.06937	1.36449
1.33668	1.06995	1.72209
1.3461	1.07235	1.72503
1.34903	1.23606
2.18433	1.2379
2.21875	1.25479
2.84191	1.25693
0.722041	1.25757
1.36424	1.26026
1.31801	1.26211
1.21527	1.26855
1.35622	1.26984
1.42222	1.27332
0.787649	1.27641
1.47102	1.28433
0.917371	1.2915
1.08998	1.29195
0.951901	1.12244
1.38609	1.12343
1.09015	1.12375
1.26434	1.12457
	1.12712
	1.12781
	1.13517
	1.136
	1.13647
	1.13692
	1.1406
	1.14513
	1.14854
	1.15024
