# Supplementary material for: Glutamylation of centrosomes ensures their function by recruiting microtubule nucleation factors
Source: EMBO J. 2025 Apr 14;44(10):2976–96. doi: 10.1038/s44318-025-00435-y (PMC12084555; doi:10.1038/s44318-025-00435-y)
Supplement: Supplementary file 9 — Source data Fig. 2 [file 44318_2025_435_MOESM9_ESM.zip]

Archive with 21 entries (20 files):
- SD Figure 2/
- SD Figure 2/2H.xlsx
- __MACOSX/SD Figure 2/._2H.xlsx
- SD Figure 2/2I.xlsx
- __MACOSX/SD Figure 2/._2I.xlsx
- SD Figure 2/2K.jpg
- SD Figure 2/2D.jpg
- SD Figure 2/2L.xlsx
- __MACOSX/SD Figure 2/._2L.xlsx
- SD Figure 2/2E.jpg
- SD Figure 2/2A.jpg
- SD Figure 2/2M.xlsx
- __MACOSX/SD Figure 2/._2M.xlsx
- SD Figure 2/2B.jpg
- SD Figure 2/2C.jpg
- SD Figure 2/2J.xlsx
- __MACOSX/SD Figure 2/._2J.xlsx
- SD Figure 2/2F.xlsx
- __MACOSX/SD Figure 2/._2F.xlsx
- SD Figure 2/2G.xlsx
- __MACOSX/SD Figure 2/._2G.xlsx
