# Supplementary material for: Glutamylation of centrosomes ensures their function by recruiting microtubule nucleation factors
Source: EMBO J. 2025 Apr 14;44(10):2976–96. doi: 10.1038/s44318-025-00435-y (PMC12084555; doi:10.1038/s44318-025-00435-y)
Supplement: Supplementary file 9 — Source data Fig. 2 [file 44318_2025_435_MOESM9_ESM.zip › SD Figure 2/2H.xlsx]

## Sheet: Sheet1
Neon-FKBP		CCP5CD-Neon-FKBP		CCP5CDDM-Neon-FKBP
DMSO	Rapa 30 min	DMSO	Rapa 30 min	DMSO	Rapa 30 min
0.298367	0.876264	0.666324	0.972146	0.656092	0.186803
0.347574	0.716857	0.57598	0.850825	0.657307	0.231754
0.353999	0.651614	0.567722	1.12977	0.667616	0.23496
0.37037	0.263652	0.387233	0.893714	0.670876	0.249262
0.372455	0.316675	0.247028	0.83678	0.671713	0.293214
0.400566	0.234528	1.04636	0.662629	0.680136	0.31629
0.404528	0.360225	1.05362	0.55207	0.6959	0.337638
0.434256	0.581221	0.995742	1.34787	0.709834	0.338418
0.435646	0.982364	0.471378	0.598418	0.722087	0.356432
0.436338	0.575352	0.952944	2.48801	0.729508	0.367761
0.46529	0.670677	1.06067	1.41324	0.758213	0.373738
0.488862	0.773487	1.09224	1.56307	0.782626	0.378587
0.492871	0.820321	0.539428	1.19788	0.788593	0.406627
0.540245	0.641361	0.573331	1.14284	0.79359	0.410167
0.542537	0.824489	1.05642	1.07555	0.804322	0.410532
0.553211	2.20795	1.02414	1.42628	0.81882	0.438967
0.573837	1.02262	0.655852	2.72184	0.871242	0.484566
0.576408	0.78514	0.654496	0.778722	0.871526	0.498207
0.577448	1.77166	1.01514	1.18745	0.890043	0.541636
0.582102	0.782127	0.679073	0.603231	0.905371	0.579182
0.583465	0.811372	0.581244	0.728158	0.907024	0.639353
0.633475	0.97738	1.78125	0.67556	0.922322	0.72799
0.723923	0.57542	2.87817	0.443317	0.929105	0.751687
0.731483	1.05837	2.36919	0.291942	0.935716	0.757846
0.738444	0.955431	1.24732	0.344526	0.955218	0.774999
0.782373	1.2059	0.259352	0.893576	0.988354	0.78291
0.875744	1.01237	0.269945	0.845146	1.00551	0.783129
0.909795	2.52036	1.03994	0.703388	1.02474	0.787479
0.914553	0.447465	0.615913	0.558995	1.03484	0.788508
0.932861	0.458739	0.879345	1.22881	1.07529	0.822228
0.94639	1.45251	0.365861	1.13571	1.09506	0.876048
0.954395	1.54395	0.672621	0.634953	1.09922	0.98743
0.961478	0.604236	0.695174	0.598135	1.15918	1.06414
1.05564	0.955934	0.385978	1.36726	1.1816	1.0894
1.10205	1.0614	0.282901	1.81593	1.209	1.11736
1.13699	1.8564	0.286863	1.27615	1.27983	1.24243
1.14728	1.36006	1.39802	1.16097	1.29506	1.40351
1.18741	0.835939	1.25429	1.88679	1.35992	1.56508
1.21739	0.785316	1.24012	0.774051	0.916419	1.57375
1.22424	0.593977	0.968258	0.862228	1.21129	1.78231
1.2294	0.611617	0.527354	0.494457	0.409385	1.9158
1.26874	0.662588	0.668332	0.401376	0.440361	2.03077
1.28888	0.671156	0.871691	0.815091	0.505793	2.26101
1.28953	0.677474	1.02764	0.442386	0.543363	2.55844
1.29694	0.694162	1.3604	0.599694	0.563524
1.29907	0.811368	0.58988	0.710475	1.01561
1.32994	0.853279	1.04495	0.80172	1.15528
1.36935	0.87951		0.509711	1.51396
1.43345	0.892935		0.508456	1.6923
1.54224	0.925521		0.470645	1.87304
1.61754	1.06133		0.630039	0.608519
1.79885	1.47055			0.615926
1.84555	1.5008			0.640156
1.92626	1.54311			0.656831
1.94249	1.59326			0.757424
2.1215	1.6481
2.50156
2.89242
