# Supplementary material for: Glutamylation of centrosomes ensures their function by recruiting microtubule nucleation factors
Source: EMBO J. 2025 Apr 14;44(10):2976–96. doi: 10.1038/s44318-025-00435-y (PMC12084555; doi:10.1038/s44318-025-00435-y)
Supplement: Supplementary file 9 — Source data Fig. 2 [file 44318_2025_435_MOESM9_ESM.zip › SD Figure 2/2L.xlsx]

## Sheet: Sheet1
CCP5CD-mCh-FKBP-P2A-FRB-CEP170C		CCP5CDDM-mCh-FKBP-P2A-FRB-CEP170C
DMSO	Rapa	DMSO	Rapa
1.82021	1.83138	1.9568	1.98423
1.77927	1.79788	1.70166	1.9579
1.50754	1.63782	1.59506	1.92829
1.48893	1.6341	2.06978	1.89538
1.44426	1.61921	1.9579	1.83615
1.3847	1.58571	1.62884	1.77034
1.37353	1.55221	1.61239	1.75059
1.32142	1.50754	1.59265	1.66504
1.3177	1.47404	1.50709	1.61568
1.28792	1.42192	1.45773	1.50051
1.2842	1.41448	1.38205	1.41166
1.25814	1.39587	1.33927	1.28991
1.23209	1.34376	1.33598	1.23726
1.22092	1.33631	1.25372	1.21423
1.21347	1.33259	1.2241	1.20107
1.20603	1.32514	1.20765	1.17145
1.20231	1.31025	1.15171	1.155
1.19114	1.30653	1.11551	1.15171
1.18742	1.30281	1.01679	1.13525
1.15764	1.29909	1.01679	1.13525
1.13531	1.28048	0.990468	1.12538
1.13158	1.26186	0.967434	1.09577
1.12786	1.2507	0.960853	1.09577
1.12786	1.2507	0.954271	1.08919
1.12042	1.23953	0.924656	1.07273
1.10553	1.22836	0.918075	1.07273
1.09436	1.21347	0.911494	1.06286
1.09436	1.19486	0.904913	1.04312
1.09436	1.16881	0.901622	1.03983
1.07575	1.15392	0.83252	1.03325
1.06086	1.13158	0.816067	1.02666
1.05714	1.12414	0.812776	1.02337
1.05342	1.10925	0.802904	1.02337
1.04969	1.10553	0.786451	1.02008
1.01619	1.09808	0.77987	0.983887
0.99758	1.09808	0.760127	0.983887
0.99758	1.09064	0.740383	0.974015
0.978969	1.08692	0.710768	0.967434
0.978969	1.08692	0.707477	0.9444
0.975247	1.08319	0.700896	0.937818
0.960357	1.08319	0.674571	0.924656
0.94919	1.07575	0.625212	0.89175
0.926856	1.05714	0.615341	0.852263
0.919412	1.04225	0.585725	0.83252
0.897078	1.04225	0.582435	0.819357
0.897078	1.03108	0.572563	0.714058
0.889633	1.02736	0.542948	0.700896
0.885911	1.02364	0.529785	0.694315
0.882189	1.01991	0.510042	0.644956
0.882189	1.01991	0.50346	0.618631
0.874744	1.01247	0.493589	0.592306
0.871022	1.00875	0.427777	0.585725
0.867299	0.975247	0.329059	0.526495
0.856133	0.971524		0.510042
0.85241	0.960357		0.470555
0.848688	0.952913		0.460683
0.837521	0.945468		0.437649
0.833799	0.941746		0.404743
0.830076	0.938023		0.33564
0.818909	0.91569		0.299444
0.818909	0.904523
0.807742	0.874744
0.800298	0.867299
0.796575	0.856133
0.796575	0.85241
0.789131	0.848688
0.785409	0.80402
0.774242	0.785409
0.774242	0.777964
0.703518	0.759352
0.699795	0.725851
0.688628	0.714685
0.681184	0.703518
0.662572	0.696073
0.651405	0.688628
0.640238	0.684906
0.621627	0.681184
0.59557	0.673739
0.591848	0.670017
0.588126	0.621627
	0.599293
	0.591848
	0.584403
	0.56207
	0.550903
	0.51368
	0.495068
	0.491346
	0.457845
	0.442956
	0.357342
	0.30523
	0.20845
