# Supplementary material for: Glutamylation of centrosomes ensures their function by recruiting microtubule nucleation factors
Source: EMBO J. 2025 Apr 14;44(10):2976–96. doi: 10.1038/s44318-025-00435-y (PMC12084555; doi:10.1038/s44318-025-00435-y)
Supplement: Supplementary file 9 — Source data Fig. 2 [file 44318_2025_435_MOESM9_ESM.zip › SD Figure 2/2M.xlsx]

## Sheet: Sheet1
CCP5CD-mCh-FKBP-P2A-FRB-CEP170C		CCP5CDDM-mCh-FKBP-P2A-FRB-CEP170C
DMSO	Rapa	DMSO	Rapa
394.995	715.263	701.148	446.573
403.865	606.942	335.728	434.004
487.751	585.908	496.369	510.258
582.356	625.901	435.364	258.595
508.03	504.761	634.807	539.162
427.393	704.794	497.835	451.12
578.501	725.496	440.136	548.811
487.596	553.016	544.038	489.308
462.385	671.923	730.334	566.88
351.925	563.596	668.901	475.586
532.411	518.29		454.966
400.201	596.597		475.586
747.601	386.348
556.408	518.29
539.489	435.401
338.08	308.616
466.899	518.543
511.529	516.546
	625.825
	524.473
	443.379
	403.537
	408.783
	559.192
	527.415
	640.201
