# Supplementary material for: Glutamylation of centrosomes ensures their function by recruiting microtubule nucleation factors
Source: EMBO J. 2025 Apr 14;44(10):2976–96. doi: 10.1038/s44318-025-00435-y (PMC12084555; doi:10.1038/s44318-025-00435-y)
Supplement: Supplementary file 9 — Source data Fig. 2 [file 44318_2025_435_MOESM9_ESM.zip › SD Figure 2/2J.xlsx]

## Sheet: Sheet1
Neon-FKBP		CCP5CD-Neon-FKBP		CCP5CDDM-Neon-FKBP
DMSO	Rapa 30 min	DMSO	Rapa 30 min	DMSO	Rapa 30 min
1.40367	0.971425	0.720949	0.358834	1.03201	0.683736
0.477769	0.584851	0.936098	0.660766	0.66624	0.727238
1.18866	0.575341	0.564428	0.569694	0.776144	0.569821
0.975005	1.62582	0.909086	0.453913	1.16997	0.996272
1.23963	2.12614	0.588289	0.801214	1.31802	1.17188
0.825451	0.81895	0.502899	0.418483	0.715767	0.580111
1.18065	0.5336	1.01044	0.431044	0.90823	0.658361
1.77431	0.369767	0.636095	0.531043	0.926725	0.512302
1.15636	1.74329	0.909914	0.5391	1.26985	1.0641
1.18795	0.836631	0.446208	0.651447	0.823597	0.644762
1.63235	0.413217	0.821782	0.650622	0.955783	0.62854
0.944382	1.14063	1.2701	0.365203	1.11837	0.925311
2.0935	0.980792	0.630411	0.924625	1.2349	0.845276
0.964392	0.835171	0.748857	0.495451	0.849474	0.69316
0.477871	0.497827	1.21985	0.35636	0.73185	0.691346
0.482582	0.613807	0.550161	0.651228	0.54885	0.605065
1.75156	0.655359	1.72003	0.505464	1.37565	0.960283
0.539878	1.1678	1.06281	0.276918	0.923494	0.835841
1.1807	0.622423	0.950756	0.562873	0.91796	0.712017
1.30784	0.941626	1.10719	0.60914	1.11888	0.885985
1.48762	0.932287	0.781609	0.276749	0.663549	0.663549
0.348548	0.876407	0.555535	0.440894	0.624279	0.624279
0.437526	0.9174	1.09307	0.409408	0.806627	0.732807
0.492299	1.38036	0.778677	0.820727	0.993255	0.893064
0.317627	0.894619	0.508367	0.941845	0.78161	0.688814
1.27429	0.554969	1.48658	0.886118	0.975889	1.03557
0.880658	0.602827	0.881542	1.07243	0.852265	0.857944
1.16891	0.604513	0.876258	1.6533	1.04469	1.06953
1.31906	0.456164	1.36971	0.514275	0.780049	0.88785
0.838321	0.578872	1.17918	0.707325	0.821791	0.825097
1.50672	0.539221	0.859262	0.50264	0.633707	0.808311
1.37013		1.41713	0.998579	1.20785	1.24842
1.44386		1.43211	0.433486	0.932796	1.06056
1.55845		1.198	1.67597	1.43698	1.46735
0.288054		0.873899	1.81609	1.34499	1.08076
0.447364			1.64165	1.64165	1.24356
0.297723			1.70922	1.70922	1.23872
0.336547			1.50722	1.50722	1.11699
0.401794			1.50943	1.50943	1.14021
			1.9022
			1.50943
