# Supplementary material for: Glutamylation of centrosomes ensures their function by recruiting microtubule nucleation factors
Source: EMBO J. 2025 Apr 14;44(10):2976–96. doi: 10.1038/s44318-025-00435-y (PMC12084555; doi:10.1038/s44318-025-00435-y)
Supplement: Supplementary file 9 — Source data Fig. 2 [file 44318_2025_435_MOESM9_ESM.zip › SD Figure 2/2F.xlsx]

## Sheet: Sheet1
Neon-FKBP		CCP5CD-Neon-FKBP		CCP5CDDM-Neon-FKBP
DMSO	Rapa 30 min	DMSO	Rapa 30 min	DMSO	Rapa 30 min
0.214782	0.471831	0.387962	0.558681	0.258632	0.17625
0.215844	0.485236	0.446924	0.572909	0.283079	0.18919
0.228352	0.489205	0.466478	0.587083	0.28872	0.201458
0.230066	0.518121	0.46961	0.596918	0.296602	0.206852
0.249427	0.534885	0.49026	0.620227	0.316327	0.218613
0.249475	0.555987	0.526373	0.656669	0.316985	0.22594
0.260757	0.556063	0.551793	0.677278	0.317122	0.22888
0.278885	0.578625	0.56831	0.70228	0.335544	0.248817
0.280838	0.59833	0.570778	0.703699	0.353864	0.254869
0.285067	0.60371	0.58112	0.712245	0.381896	0.257104
0.289535	0.605081	0.595273	0.726035	0.38376	0.261839
0.30924	0.628856	0.610132	0.732409	0.394219	0.277212
0.316738	0.633003	0.612448	0.75029	0.39548	0.279954
0.324154	0.634229	0.645374	0.753231	0.404369	0.312907
0.325524	0.639294	0.658327	0.765636	0.411045	0.340349
0.336545	0.653016	0.659074	0.777404	0.42966	0.360663
0.356297	0.655832	0.675139	0.787376	0.445917	0.3669
0.364865	0.688929	0.69067	0.791337	0.503104	0.381238
0.383233	0.697606	0.696578	0.793722	0.512905	0.385344
0.410798	0.705666	0.700478	0.805394	0.521911	0.388695
0.43112	0.730134	0.723842	0.81427	0.534748	0.389236
0.475532	0.736884	0.738262	0.817847	0.549545	0.402916
0.48414	0.743491	0.741641	0.822172	0.573266	0.404856
0.503008	0.874569	0.745116	0.836496	0.628349	0.455484
0.509348	0.893787	0.74724	0.866091	0.647409	0.458795
0.540457	0.922305	0.767781	0.874953	0.657827	0.458994
0.575802	0.953832	0.779645	0.876138	0.666319	0.468685
0.577392	0.956532	0.805168	0.887934	0.676942	0.543438
0.589392	0.965723	0.811097	0.895994	0.703898	0.544206
0.618336	1.00408	0.816504	0.907439	0.711539	0.560785
0.624312	1.02274	0.818636	0.910688	0.71365	0.660836
0.630021	1.05602	0.82161	0.936821	0.714706	0.738098
0.679389	1.10461	0.830095	0.941543	0.718112	0.760537
0.781955	1.10774	0.845626	0.974839	0.757384	0.854611
0.877331	1.16018	0.851677	0.99307	0.813489	0.891038
1.01741	1.17787	0.87095	1.00754	0.835434	1.02711
1.08626	1.19641	0.885672	1.01268	0.848292	1.02734
1.12512	1.22797	0.893334	1.02554	0.88389	1.03167
1.28775	1.24567	0.907213	1.0732	0.884575	1.05908
1.29341	1.25686	0.925903	1.07463	0.942407	1.08795
1.31873	1.26144	0.939316	1.09956	0.963928	1.09541
1.3311	1.27862	0.974366	1.10363	0.971604	1.10272
1.37323	1.29709	0.982967	1.13829	0.989958	1.10832
1.39675	1.30236	0.991548	1.15657	1.01239	1.11751
1.45236	1.32752	0.993755	1.21945	1.02104	1.13813
1.4652	1.33235	1.00338	1.23162	1.03523	1.14039
1.46831	1.37108	1.02874	1.23233	1.03659	1.18295
1.50443	1.38826	1.02936	1.25235	1.04601	1.27378
1.54904	1.43329	1.04036	1.2649	1.06171	1.49356
1.55462	1.46955	1.04286	1.27483	1.06885	1.60217
1.55762	1.49137	1.07002	1.27786	1.09107	1.78002
1.58461	1.70284	1.07773	1.28757	1.29001	1.84578
1.62136	1.71642	1.08265	1.32107	1.39854	1.96542
1.63711	1.73444	1.11361	1.36327	1.54368	1.97251
1.63769	1.74455	1.11945	1.36406	1.69089	2.00543
1.64702	1.78156	1.12984	1.39048	1.86612	2.03499
1.74337	1.79025	1.14417	1.41544	1.91798	2.1096
1.77796	1.79864	1.14438	1.43009	2.7663	2.113
1.78048	1.82769	1.17855	1.46581	2.78188	2.43502
1.8314	1.85065	1.23739	1.51157	2.9176	2.52122
1.84764	2.05411	1.32421	1.54989	2.92008	2.6413
2.10368	2.43553	1.46913	1.55399	2.95648
2.14157		1.49473	1.59948
2.16656		1.56013	1.62254
2.16816		1.77819	1.73863
2.31432		1.85708
2.40779		1.91532
		1.94199
		2.22529
		2.89616
		3.10021
