# Supplementary material for: Glutamylation of centrosomes ensures their function by recruiting microtubule nucleation factors
Source: EMBO J. 2025 Apr 14;44(10):2976–96. doi: 10.1038/s44318-025-00435-y (PMC12084555; doi:10.1038/s44318-025-00435-y)
Supplement: Supplementary file 9 — Source data Fig. 2 [file 44318_2025_435_MOESM9_ESM.zip › SD Figure 2/2G.xlsx]

## Sheet: Sheet1
Neon-FKBP		CCP5CD-Neon-FKBP		CCP5CDDM-Neon-FKBP
DMSO	Rapa 30 min	DMSO	Rapa 30 min	DMSO	Rapa 30 min
0.537113	0.214875	0.464622	0.397217	0.321928	0.358981
0.537361	0.263344	0.505977	0.456488	0.391159	0.453421
0.577869	0.306273	0.525435	0.549697	0.416733	0.45362
0.600195	0.362204	0.542357	0.573649	0.424136	0.535055
0.67011	0.380937	0.616467	0.57468	0.457379	0.535469
0.688995	0.386547	0.631523	0.598661	0.48075	0.551342
0.691597	0.620299	0.637573	0.646151	0.499447	0.563101
0.717696	0.631608	0.647644	0.664581	0.502359	0.633175
0.725179	0.647733	0.657116	0.689786	0.530952	0.661543
0.745066	0.656181	0.660424	0.6988	0.542483	0.694154
0.771627	0.661466	0.682443	0.72284	0.55918	0.704336
0.825277	0.713719	0.695344	0.825033	0.564395	0.725179
0.876093	0.719204	0.701239	0.833352	0.578512	0.735291
0.893322	0.737161	0.725464	0.881662	0.621098	0.737154
0.935254	0.739951	0.774062	0.886936	0.666466	0.739079
0.957043	0.760481	0.790131	0.895063	0.671758	0.749645
0.97904	0.782585	0.826741	0.897203	0.725431	0.772839
0.990253	0.798354	0.845164	0.93658	0.736932	0.780785
1.02265	0.79937	0.849281	0.978453	0.753518	0.797441
1.06815	0.83255	0.892428	1.06045	0.845411	0.801699
1.06931	0.858472	0.895983	1.08622	0.863857	0.814519
1.12039	0.888074	0.938048	1.13536	0.880698	0.817886
1.12492	0.930878	0.953669	1.15849	0.88174	0.826064
1.12874	0.959531	0.958392	1.24404	0.900677	0.835873
1.255	0.965636	0.97465	1.24463	0.91978	0.842059
1.34867	1.01179	0.976183	1.24622	0.944386	0.86746
1.37309	1.01547	1.03931	1.3377	0.946452	0.870439
0.853405	1.0261	1.0654	1.37963	0.975333	0.874722
0.857711	1.02675	1.06628	1.47155	0.986956	0.882671
0.862951	1.04785	1.06687	1.63504	1.00839	0.904694
0.870871	1.05904	1.08524	1.66236	1.05189	0.912632
0.906715	1.08783	1.09864	1.69752	1.05255	0.921007
0.907022	1.15142	1.10096	1.70099	1.08809	0.92427
0.909472	1.16557	1.11298	1.71888	1.10248	0.926842
0.933572	1.18342	1.13142	1.78377	1.11117	0.954482
0.95089	1.24405	1.15104	1.83381	1.11516	0.959653
0.960207	1.40343	1.21806	2.18695	1.11646	0.969062
0.967369	1.44662	1.23131	2.22873	1.12026	0.974757
0.991931	1.51637	1.24844	2.25796	1.15599	0.986365
1.00276	1.55065	1.25952	0.388661	1.15706	0.989928
1.00797	1.58204	1.26411	0.45936	1.19696	1.00155
1.00812	1.65515	1.30275	0.470114	1.19817	1.00327
1.01442	1.96039	1.37988	0.477302	1.20765	1.00382
1.08269	1.11254	1.41994	0.485957	1.23257	1.01664
1.0834	1.13244	1.44309	0.542398	1.26056	1.02175
1.09461	1.15611	1.49584	0.557303	1.26278	1.04271
1.09704	1.16375	1.53794	0.573094	1.29849	1.06345
1.6777	1.16775	1.95953	0.575508	1.38428	1.10287
1.8126	1.17585	1.22404	0.579547	1.4257	1.10738
1.91889	1.18856	1.23361	0.590531	1.45505	1.11689
1.99768	1.19595	1.24037	0.636712	1.45753	1.15499
	1.20053	1.26803	0.647016	1.48791	1.15996
	1.22309	1.27965	0.65753	1.49541	1.16074
		1.28649	0.672967	1.51014	1.17177
		1.3721	0.700352	1.8121	1.19683
		1.39979	0.715467	1.9326	1.2346
		1.40117	0.719802	1.97639	1.29228
			0.748085		1.2962
			0.75544		1.31961
			0.794086		1.44686
			0.813688		1.58948
					1.61576
					1.76728
					1.8882
