# Supplementary material for: Glutamylation of centrosomes ensures their function by recruiting microtubule nucleation factors
Source: EMBO J. 2025 Apr 14;44(10):2976–96. doi: 10.1038/s44318-025-00435-y (PMC12084555; doi:10.1038/s44318-025-00435-y)
Supplement: Supplementary file 10 — Source data Fig. 3 [file 44318_2025_435_MOESM10_ESM.zip]

Archive with 7 entries (6 files):
- SD Figure 3/
- SD Figure 3/3B.xlsx
- __MACOSX/SD Figure 3/._3B.xlsx
- SD Figure 3/3D.xlsx
- __MACOSX/SD Figure 3/._3D.xlsx
- SD Figure 3/3C.png
- SD Figure 3/3A.jpg
