# Supplementary material for: Glutamylation of centrosomes ensures their function by recruiting microtubule nucleation factors
Source: EMBO J. 2025 Apr 14;44(10):2976–96. doi: 10.1038/s44318-025-00435-y (PMC12084555; doi:10.1038/s44318-025-00435-y)
Supplement: Supplementary file 10 — Source data Fig. 3 [file 44318_2025_435_MOESM10_ESM.zip › SD Figure 3/3B.xlsx]

## Sheet: Sheet1
	Neon-FKBP		Neon-FKBP		CCP5CD-Neon-FKBP		CCP5CD-Neon-FKBP		CCP5CDDM-Neon-FKBP		CCP5CDDM-Neon-FKBP
	DMSO		Rapa		DMSO		Rapa		DMSO		Rapa
MT regrowth	0 min	3 min	0 min	3 min	0 min	3 min	0 min	3 min	0 min	3 min	0 min	3 min
	423.824	1038.33	365.543	810.232	407.906	970.614	319.271	529.589	332.533	903.924	483.797	830.696
	321.4	917.408	365.543	888.234	403.636	752.193	305.173	431.046	391.358	696.171	445.927	695.696
	307.273	712.371	232.618	752.323	289.874	692.544	288.499	381.328	429.658	676.765	418.372	644.43
	271.954	538.879	231.109	694.5	276.299	654.825	278.679	357.952	417.444	617.864	375.19	601.419
	247.231	488.934	228.464	507.287	265.132	569.737	267.18	357.92	363.458	615.981	365.316	570.759
	204.848	478.419	224.31	489.169	264.286	513.816	256.273	356.11	348.562	594.435	327.004	560.316
	197.785	399.559	195.233	471.052	253.728	505.47	235.536	337.605	341.006	570.281	284.926	543.797
	194.253	391.673	182.771	458.974	239.661	505.1	233.572	318.565	339.453	563.375	276.613	542.278
	190.721	389.044	170.31	385.123	211.429	482.371	231.356	317.774	327.055	557.622	254.631	517.903
	187.189	383.787	145.386	377.445	211.355	481.79	227.851	310.53	272.805	556.875	236.312	485.696
	169.53	373.272	139.535	362.348	206.557	479.758	217.103	309.275	265.256	552.578	218.804	475.253
	165.998	333.842	139.092	359.328	201.349	479.167	215.055	308.155	209.625	550.202	214.747	458.392
	158.934	328.585	137.225	350.269	190.935	463.516	210.324	303.597	205.898	424.352	197.468	434.62
	158.934	328.585	135.423	350.225	187.403	459.266	201.56	293.829	203.125	402.806	186.851	412.975
	136.069	295.337	135.253	335.172	183.992	438.816	191.563	290.447	202.188	392.906	182.658	399.304
	135.903	294.412	134.232	323.093	182.597	405.921	178.775	287.319	201.094	377.122	179.524	393.126
	134.02	289.154	130.584	304.976	182.597	378.871	174.092	279.882	194.768	361.281	177.722	374.83
	133.431	265.496	127.621	301.956	182.256	376.754	173.517	264.465	187.688	349.75	177.228	361.776
	131.974	262.868	123.734	300.548	181.161	373.21	172.044	254.03	185.25	347.683	171.511	352.405
	130.96	262.868	123.608	298.937	179.605	369.581	171.872	249.73	180.375	344.019	163.037	348.62
	127.147	262.395	112.155	295.225	178.784	368.71	170.337	248.482	178.75	338.938	163.037	348.038
	127.147	260.239	112.155	289.878	170.105	363.043	169.996	247.92	177.125	337.047	160.076	339.684
	123.615	252.353	108.001	287.152	168.202	348.968	167.947	247.403	174.281	323.187	159.373	329.871
	123.305	252.353	108.001	280.819	164.898	347.226	163.851	245.934	172.25	321.332	157.541	326.772
	120.084	252.353	108.001	280.819	161.427	345.323	163.851	244.818	169.812	311.772	156.265	322.405
	119.609	249.724	107.716	270.545	159.649	342.435	163.851	243.396	167.375	304.78	152.454	320.506
	116.552	241.215	103.847	262.702	157.955	341.538	163.001	243.288	162.5	285.324	148.642	314.43
	115.485	234.425	99.6935	262.702	157.955	340.799	162.664	242.75	160.875	284.375	142.886	309.114
	108.117	230.585	87.2318	244.585	151.364	339.321	161.13	242.462	159.25	282.125	137.391	304.937
	98.8924	227.197	83.0779	241.565	151.364	336.339	155.99	241.4	152.105	278.885	137.208	301.942
	92.078	226.066	81.5674	230.545	151.364	326.468	155.99	239.389	146.54	276.671	137.053	295.633
	91.8286	222.815	74.7701	226.467	150.968	325.742	152.485	237.062	146.25	276.024	135.303	290.705
	88.2968	218.538	74.7701	220.428	149.276	322.807	149.514	229.949	145.234	274.75	131.491	282.672
	86.2187	218.18	70.6162	214.389	147.54	319.545	143.37	212.534	143	270.188	131.491	280.395
	84.7649	205.037	70.6162	202.311	141.753	315.132	141.968	211.598	143	269.822	131.491	280.063
	84.7649	200.255	70.2008	200.466	141.532	312.707	141.322	209.788	143	262.193	130.063	277.741
	77.7011	199.857	66.4623	185.565	139.351	310.526	140.216	209.174	143	254.375	125.031	273.098
	71.2261	199.779	58.1545	181.174	139.351	309.339	140.216	208.28	141.375	252.535	120.057	269.286
	70.6374	199.779	58.1545	169.096	137.126	302.558	139.646	201.978	140.766	248	119.072	265.34
	70.6374	195.235	54.0007	166.076	135.39	301.988	133.129	201.821	139.75	247.42	119.072	257.278
	67.1055	194.522	49.8468	163.056	132.143	298.953	129.7	200.088	138.531	243.282	116.246	245.245
	60.2315	193.208	49.8468	159.871	129.74	297.435	129.033	199.93	134.875	243.25	111.744	240
	57.0397	191.893	49.8468	157.017	128.289	291.667	127.947	199.494	134.852	243.125	111.744	233.046
	56.5099	191.893	45.6929	153.998	126.711	286.936	126.985	197.605	134.062	240.125	109.913	230.534
	52.9781	178.75	45.6929	152.394	126.711	283.645	124.937	193.201	134.062	239.25	108.608	229.266
	50.7305	176.121	45.6929	147.959	124.935	281.323	122.888	183.678	131.828	238.562	102.906	222.524
	49.4462	174.428	45.6929	147.959	123.24	277.548	122.689	180.705	131.7	221.125	102.585	222.133
	49.4462	161.243	41.539	141.919	119.768	277.408	118.792	177.656	131.625	219.865	100.753	222.08
	45.9143	157.721	37.3851	141.919	117.727	276.922	113.925	175.825	131.625	218.969	98.9213	220.561
	45.9143	155.092	37.3851	138.9	117.727	273.246	113.925	174.115	124.002	218.375	97.0894	217.972
	42.3824	155.092	37.3851	132.861	114.561	266.516	112.173	170.881	123.5	217.625	94.9753	217.833
	42.3824	148.573	33.2312	120.783	112.922	266.081	108.551	170.106	122.891	211.161	93.4257	217.007
	42.3824	146.768	33.2312	117.796	108.117	265.706	106.914	168.921	118.625	203.875	93.4257	216.443
	38.8506	144.577	29.0773	116.253	107.565	260.035	106.914	168.259	118.625	203.375	91.5938	209.624
	38.8506	136.691	29.0773	113.175	105.714	253.306	106.914	166.237	118.422	202.457	91.3291	209.371
	35.3081	134.062	29.0773	108.917	105.714	252.642	106.914	159.125	118.422	202.338	89.5666	206.546
	31.7868	134.062	24.9234	105.685	105.714	250.323	106.503	154.507	116.188	201.25	83.8496	204.786
	31.7868	131.434	24.9234	87.5673	100.909	247.468	106.503	154.465	115.375	200.922	83.8496	204.606
	31.7868	131.434	22.8464	86.6375	94.3548	243.64	105.885	153.103	113.953	199.477	81.7509	204.054
	28.255	128.18	20.7695	84.5478	93.7013	243.542	104.455	152.785	113.152	199.191	80.6025	204.043
	21.1912	126.176		83.1492	91.2987	243.435	102.407	150.388	112.125	195.065	80.0382	201.603
	21.1912	115.662		82.5326	88.8961	243.202	101.282	150.223	109.484	194.768	79.3465	198.644
	17.6594	115.662		78.5086	86.7885	240.999	96.6779	149.384	108.875	193.75	78.9873	196.724
	17.6594	110.404		65.7873	86.4935	239.536	96.3983	149.114	108.875	193.75	76.9388	195.729
	14.1275	107.776		60.3913	86.4935	234.145	92.8929	148.617	105.731	189.5	72.4156	182.552
	14.1275	106.68		57.3694	85.0527	232.113	92.8929	146.58	105.625	188.031	70.9309	181.638
	10.5956	99.8897			85.0527	227.507	92.1663	145.312	105.625	187.688	67.7794	180.51
		72.8681			85.0527	225.844	89.0599	144.368	102.375	184.766	64.9199	179.686
		72.8533			84.0909	221.711	88.07	139.988	102.021	184.637	64.1772	178.84
		72.6591			83.3169	220.433	87.6348	139.904	100.547	184.25	62.8872	176.001
		72.0984			81.5812	220.115	86.0219	139.274	99.125	183.639	55.2645	175.633
		70.9462			79.2857	218.86	84.4013	139.274	98.3125	181.844	54.9563	175.322
		67.9039			74.6381	218.758	81.9256	138.801	97.6516	178.875	53.1244	173.924
		67.6279			74.4805	214.386	81.9256	136.91	96.0781	177.891	46.8866	167.941
		42.0588			74.4805	214.301	81.9256	136.91	94.25	177.075	43.8305	164.587
		31.5441			74.1228	213.097	81.3322	136.24	92.7467	177.075		163.741
		10.8673			71.2719	210.504	77.1186	136.123	91.4515	173.936		163.037
					71.1665	209.323	77.1186	135.464	86.125	172.172		162.569
					65.9592	208.016	75.7812	135.335	82.6719	172.172		160.782
					65.9592	205.839	72.2562	135.323	80.4375	171.51		159.232
					65.9592	203.482	71.8606	133.396	73.7344	167.88		157.861
					60.7519	203.352	68.3552	132.327	73.125	167.234		157.823
					60.0649	198.145	68.3552	130.468	64.7969	166.75		157.028
					52.8571	196.643	67.5886	130.165	63.5511	166.625		154.653
					52.0731	196.543	67.215	128.226	63.375	164.946		151.2
					52.0731	192.023	65.5405	127.542	62.5625	163.805		143.732
					50.4545	191.653	65.5347	127.408	60.3281	163.125		143.354
					50.3373	190.534	64.8498	125.253	53.625	158.984		142.339
					43.4032	190.452	61.4442	123.204	52	155.5		142.182
					43.2468	188.71	52.5809	122.258	44.5184	153.375		141.9
					39.9227	188.158	45.3702	122.149	37.0987	152.818		138.674
						186.663	40.329	121.375		152.75		132.152
						186.387	38.6486	121.233		148.875		126.068
						186.242	30.7221	120.666		147.61		125.863
						183.772		120.525		145.578		125.131
						182.122		117.059		145.406		121.523
						179.855		113.435		145.398		120.34
						177.193		113.278		144.375		120.057
						175.847		111.702		142.375		117.448
						174.5		111.072		141.768		116.708
						172.509		109.339		138.407		114.927
						171.04		109.339		138.25		107.011
						169.304		106.251		136.98		106.278
						168.736		104.083		133.719		104.372
						167.034		103.814		132.344		101.317
						162.719		99.4992		131.991		101.294
						161.565		95.4748		129.766		98.397
						161.528		91.8143		129.417		96.7495
						156.339		91.602		128.652		96.0166
						152.412		90.4661		125.552		96.0166
						152.103		88.9831		125		95.9621
						151.279		87.5		124.266		94.1109
						149.009		86.4214		121.712		89.9028
						147.629		86.0169		115.719		87.8075
						141.447		83.6586		115.375		86.4673
						138.595		82.8709		114.469		85.0633
						134.455		82.5558		113.5		84.2478
						134.43		82.1585		113.25		79.1587
						134.274		81.0285		108.87		71.6826
						127.646		79.5624		108.728		71.5841
						127.522		79.2758		108.383		69.6303
						126.229		78.6171		103.125		65.3792
						123.246		77.9869		99.5957		65.1973
						120.869		70.9168		95.375		64.2566
						119.501		69.0066		93.8362		64.0599
						114.027		68.2203		89.375		63.9951
						104.28		67.5886		87.125		51.7153
						98.8761		67.4114		84.2976		47.7697
						96.1039		67.0489		80.25		44.1236
						87.972		66.9565		78.2031		43.965
						87.3226		66.181		74.75
						80.5794		64.0978		73.7344
						77.0679		60.2658		73.3906
						74.5046		57.839		73.2089
						70.4146		57.3479		72.0156
						66.2263		55.8166		67.605
						63.2068		54.1969		66.5156
						57.4139		53.9291		62.2117
						55.0105		53.4739		58.375
						54.7435		52.9365		51.625
						54.3357		50.6934		51.625
						48.201		48.2666		49.125
						48.201		47.0532		45.5
						45.2797		45.7049
						37.6528		43.9522
						34.5819		43.2781
						31.5109		43.2781
						31.2439		43.2781
						30.8433		37.9694
						30.1757		35.291
						27.7723		31.953
						26.8377		30.8796
						26.0365		28.7173
						25.5045		27.7287
						19.8946		27.5042
								25.7336
								17.1225
								10.3814
								6.74114
