# Supplementary material for: Glutamylation of centrosomes ensures their function by recruiting microtubule nucleation factors
Source: EMBO J. 2025 Apr 14;44(10):2976–96. doi: 10.1038/s44318-025-00435-y (PMC12084555; doi:10.1038/s44318-025-00435-y)
Supplement: Supplementary file 10 — Source data Fig. 3 [file 44318_2025_435_MOESM10_ESM.zip › SD Figure 3/3D.xlsx]

## Sheet: Sheet1
mCh-FKBP		CCP5CD-mCh-FKBP		CCP5CDDM-mCh-FKBP
Before rapa	Rapa 30 min	Before Rapa	Rapa 30 min	Before Rapa	Rapa 30 min
23.3333	33.3333	63	34.3333	42.3333	53.3333
30	20	41	20.3333	6.33333	28.6667
16.6667	20	22.6667	19.3333	34.3333	17.6667
7.66667	16.6667	45.3333	31	21.6667	25.6667
46.6667	40	42.6667	45	28	18.6667
43.3333	33	37.3333	23	30	29.6667
23.3333	43.3333	35	11	29	40
10.6667	23.3333	36	24.3333	38	33.6667
18.3333	23.3333	64.3333	49	6.66667	10.3333
10	15	19.6667	10.6667	30.3333	11.3333
14	23.3333	29.6667	17
		20.6667	15
		29.3333	18.3333
