# Supplementary material for: Glutamylation of centrosomes ensures their function by recruiting microtubule nucleation factors
Source: EMBO J. 2025 Apr 14;44(10):2976–96. doi: 10.1038/s44318-025-00435-y (PMC12084555; doi:10.1038/s44318-025-00435-y)
Supplement: Supplementary file 11 — Source data Fig. 4 [file 44318_2025_435_MOESM11_ESM.zip]

Archive with 28 entries (27 files):
- SD Figure 4/
- SD Figure 4/4E.xlsx
- __MACOSX/SD Figure 4/._4E.xlsx
- SD Figure 4/4L.jpg
- SD Figure 4/4N.jpg
- SD Figure 4/4I.xlsx
- __MACOSX/SD Figure 4/._4I.xlsx
- SD Figure 4/4O.jpg
- SD Figure 4/4H.jpg
- SD Figure 4/4Q.xlsx
- __MACOSX/SD Figure 4/._4Q.xlsx
- SD Figure 4/4D.xlsx
- __MACOSX/SD Figure 4/._4D.xlsx
- SD Figure 4/4N.xlsx
- __MACOSX/SD Figure 4/._4N.xlsx
- SD Figure 4/4M.xlsx
- __MACOSX/SD Figure 4/._4M.xlsx
- SD Figure 4/4R.xlsx
- __MACOSX/SD Figure 4/._4R.xlsx
- SD Figure 4/4P.jpg
- SD Figure 4/4G.jpg
- SD Figure 4/4B.jpg
- SD Figure 4/4J.xlsx
- __MACOSX/SD Figure 4/._4J.xlsx
- SD Figure 4/4C.jpg
- SD Figure 4/4A.jpg
- SD Figure 4/4F.xlsx
- __MACOSX/SD Figure 4/._4F.xlsx
