# Supplementary material for: Glutamylation of centrosomes ensures their function by recruiting microtubule nucleation factors
Source: EMBO J. 2025 Apr 14;44(10):2976–96. doi: 10.1038/s44318-025-00435-y (PMC12084555; doi:10.1038/s44318-025-00435-y)
Supplement: Supplementary file 11 — Source data Fig. 4 [file 44318_2025_435_MOESM11_ESM.zip › SD Figure 4/4E.xlsx]

## Sheet: Sheet1
Neon-FKBP		CCP5CD-Neon-FKBP		CCP5CDDM-Neon-FKBP
DMSO	Rapa	DMSO	Rapa	DMSO	Rapa
1.95087	0.713879	1.31962	0.620959	0.80037	0.902066
1.84103	0.588114	1.23431	0.84704	0.904742	1.00421
1.80408	0.66493	1.595	0.520218	1.08811	1.39866
1.7883	0.666089	0.998031	0.737936	0.850339	1.08512
1.76681	0.864235	0.695158	1.14465	0.904593	0.706286
1.71429	0.657389	1.16598	0.691853	1.16474	0.792893
1.69112	0.747134	0.791004	0.381993	1.02759	0.781961
1.68578	0.702457	1.11788	0.515099	1.09712	0.722795
1.56065	0.792071	1.03369	0.368569	1.27287	1.10576
1.5329	0.766963	1.0594	0.510186	0.889516	1.16384
1.4927	0.779618	0.870289	0.644311	0.7205	0.479141
1.44599	0.616735	1.25227	0.718925	0.82753	0.906839
1.43454	0.93404	1.41192	0.361259	1.10601	0.778619
1.42213	0.750715	1.21997	0.805468	0.850954	0.429834
1.41128	0.919566	0.883489	0.463157	1.06025	0.461453
1.31825	1.15621	1.23554	0.712331	0.543587	0.637193
1.29254	0.906264	0.928413	0.846215	0.773426	1.02611
1.27592	0.873525	0.973611	0.747668	0.723161	1.10708
1.27505	1.10755	0.801343	0.36527	0.920374	0.900993
1.26207	0.955037	0.766712	1.03978	0.807705	1.37608
1.26043	0.854361	0.671621	0.707127	0.715493	0.983993
1.24893	0.879422	0.776373	0.71002	1.16197	1.12
1.22359	1.0005	0.731759	0.840295	0.849119	0.908079
1.19177	0.887694	1.22082	0.695632	1.2783	0.994186
1.16158	0.652177	1.1443	0.64547	1.19235	1.14037
1.09755	1.03551	0.570265	0.694702	0.967099	0.924652
1.03863	1.04702	0.795914	0.330678	0.837721	0.737221
0.991183	1.34358	0.824218	0.516093	0.737518	0.7908
0.979548	0.744278	0.911111	0.539585	0.83726	0.632994
0.960609	0.851691	0.743212	0.679618	1.1271	0.868423
0.955806	1.17294	1.05729	0.629075	0.72621	0.842578
0.920147	1.32839	1.14461	0.685332	0.852114	0.834569
0.905943	1.01697	1.04222	0.992796	1.04825	0.679583
0.89424	1.01655	1.22584	0.723951	0.776704	0.687026
0.883304	1.10151	1.28032	0.644373	0.852141	1.11549
0.866461	1.39959	0.814141	0.706678	0.77769	0.512696
0.859894	1.12016	0.846863	0.769713	0.692578	0.736982
0.853357	1.16428	0.935587	0.72182	1.52157	0.741329
0.820857	1.12109	1.59189	0.748193	1.14714	0.896429
0.805221	0.909106	1.30318	0.746616	0.888038	1.29603
0.772259	0.920506	1.4709	0.572146	0.887194	1.09725
0.754291	0.965666	0.893798	0.808888	1.18344	1.54951
0.725714	0.980021	1.3876	0.626178	1.00137	1.49903
0.7106	0.9835	1.27239	0.454872	1.10176	1.18041
0.693439	0.995551	1.11135	0.909612	1.01493	1.01928
0.676771	1.05522	0.718283	0.497195	0.98833	1.00499
0.660006	1.09161	0.821528	0.638715	1.16926	0.989129
0.647217	1.12443	0.703987	0.743759	1.2289	0.872427
0.636259	1.16319	0.834077	1.00337	1.30354	0.952246
0.619273	1.23388	0.840419	0.668249	1.58019	0.908042
0.581927	1.33944	0.852913	0.817004	1.38952	0.542761
0.572506	1.6347	0.626133	0.81736	1.41999	0.69613
0.56302	1.67317	1.19588	0.651623	1.02537	1.26929
0.551703	1.73468	1.20384	0.792639	1.52925	1.13415
0.532179	1.76787	0.778727	1.10914	0.857109	1.37309
0.470251	1.8848	1.04348	0.823336	0.845545	0.965327
0.45884		0.893977	0.664533	1.1631	0.543095
0.427646		0.963556	1.06569	1.51115	0.751459
0.400425		0.907583	0.535558	1.29885	1.45615
0.375446		0.776624	0.631674	2.05072	1.03618
0.35965		0.969899	0.615274	0.866283	1.03934
		1.06629	0.985371	0.935681	0.818763
		1.30015	0.809392	0.860376	0.6645
		1.30937	1.05016	0.871142	0.98358
		0.519063	0.663184	1.04513	0.923524
		0.911892	0.56506	0.940703	0.938343
		0.641145	0.655224	0.895531	0.764511
		0.618688	0.527639	1.35265	0.879011
		1.38526	0.849991	1.10402	0.563454
		0.890521	0.876934	1.03515	1.34238
		0.79249	0.598332	0.92377	0.962906
		1.91041	0.888473	0.863379	1.40888
		0.933733	0.523813	1.1973	0.93848
		1.12059	0.778536	0.561196	0.878569
		1.02799	0.702309	1.00388	0.813902
		0.815317	0.851074	0.728034	1.0028
		0.908346	0.458889	0.810557
		0.84224	0.926153	0.622469
		0.731371	0.874153	0.543467
		0.825942	0.465892	0.994353
		0.797618	1.22207	1.19595
		0.816946	0.693275	0.867955
		0.73703	0.93184	0.911673
		0.760582	0.998107
		0.993512
		1.26449
		1.02009
		1.15282
		1.34173
		1.3123
