# Supplementary material for: Glutamylation of centrosomes ensures their function by recruiting microtubule nucleation factors
Source: EMBO J. 2025 Apr 14;44(10):2976–96. doi: 10.1038/s44318-025-00435-y (PMC12084555; doi:10.1038/s44318-025-00435-y)
Supplement: Supplementary file 11 — Source data Fig. 4 [file 44318_2025_435_MOESM11_ESM.zip › SD Figure 4/4I.xlsx]

## Sheet: Sheet1
CCP5CD-Neon-FKBP		CCP5CDDM-Neon-FKBP
Ce3-FRB-CEP170C	Ce3-FRB-CEP170C-NEDD1	Ce3-FRB-CEP170C	Ce3-FRB-CEP170C-NEDD1
0.498223	1.40199	0.54413	0.510121
0.388542	1.21968	0.596198	1.01172
0.643921	1.27936	0.836434	0.601492
0.45246	1.29999	0.676818	0.734758
0.669659	1.0125	1.45102	0.64203
0.64322	1.29836	0.726539	0.72631
1.30534	1.24345	0.710064	0.65755
1.19547	1.05032	1.08466	0.919435
0.485697	1.59864	1.26235	1.03073
1.66743	1.36917	0.921187	1.02641
1.87397	1.02666	0.964151	1.30361
1.57871	1.3232	1.29306	1.06751
1.04731	1.90152	1.46102	1.84275
1.08679	1.67915	0.90775	1.85597
1.46325	1.41131	1.51358	1.5516
0.965064	1.57191	1.2967	1.96834
1.58475	0.769391	1.03972	1.50895
2.10647	0.821939	0.651512	1.40067
0.773947	0.909476	1.20456	1.19373
1.03863	0.725964	0.975781	1.31066
1.55585	0.999152	0.710353	1.64277
1.09296	1.06999	0.605545	1.50123
0.677321	1.05222	0.694479	1.6053
0.687976	1.29842	1.04742	0.815531
0.626301	0.981981	0.82644	0.963047
0.719938	1.00678	0.723075	1.18971
0.585175	0.860855	1.14578	1.86495
0.955947	1.18576	0.984076	1.49502
0.865926	1.27382	1.09033	1.85089
1.42366	0.961376	1.45773	1.70817
0.852199	0.917608	1.45664	1.58161
0.747453	0.787812	1.80599	1.19937
0.740429	1.45566	1.60017	1.02466
0.779231	1.63137	1.29218	1.76614
0.729851	1.11742	1.47434	1.15857
1.03476	1.68602	1.22274	1.07781
0.738752	1.74752	1.10545	1.35822
1.13648	1.58232	0.933655	1.38394
1.51813	1.74077	1.05591	1.63173
1.52211	1.16071	0.912471	1.5333
0.70032	1.25061	1.55297	0.860474
0.965279	1.71795	1.62577	1.43376
0.820244	1.10988	1.45552	1.20291
1.6994	1.12179	1.11037	1.77267
1.25529	0.627675	0.912127	1.22416
1.38067	1.18894	1.22815	1.23932
0.80821	0.983123	1.26725	1.26577
1.14176	0.995157	0.945264	1.13579
1.04673	0.584186	1.14771	1.28897
0.984958	1.94078	0.950348	1.5221
0.845347	0.993157	1.60233	1.36917
1.58513	1.62149	1.36423	1.08155
1.25698	1.57619	1.36141	0.581277
1.13188	1.75608	1.34057	0.707053
0.955574	1.96433	0.881459	1.37451
0.966611	1.47594	0.886366	1.06524
1.41049	1.15334	1.03347	2.09598
0.78963	1.11595	0.880214	1.35682
0.634862	1.59554	0.690763	1.28628
0.88073	1.07504	1.21338	1.03982
0.710732	0.973742	0.967657	1.31587
0.75009	1.38327	0.942945	1.21483
0.687141	1.95508	1.53004	1.13907
1.04812	1.08687	1.39453	1.04183
1.20172	1.51822	1.20473	1.57635
1.08944	1.1625	1.63787	1.48135
1.31843	0.816907	1.0204	1.22551
1.04915	1.24025	0.837125	1.25984
0.723466	1.06549	1.76097	1.39281
0.816559	1.94695	1.07392	1.3475
0.702308	1.46492	0.968056	1.46974
0.699767	1.54368	1.91102	2.19981
0.483679	1.62303	1.54454	2.25844
	1.20038	1.71867	1.2695
	1.43839	1.14848	1.04773
	0.692269	1.03112	1.16887
	1.07563	1.98749	1.10318
	1.19179	0.825279	0.929477
	1.73155	1.65673	1.3794
	1.44297	1.21206	0.939271
	1.65977	0.877147	1.4943
	0.889617	0.650027	2.0066
	0.874434	0.611279	1.33022
	1.19349	1.01599	1.59905
	1.42687	0.83815	1.50786
	1.40862	1.11219	0.900402
	0.772712	1.18705	0.953743
	0.79202	0.962919	0.946255
	0.989764	0.890659	1.6474
	0.895002	0.914053	1.30958
	1.3579	1.13972	0.968166
	1.68009	0.847864	1.66034
	1.1572	0.433342	1.43979
	1.32075	1.20578	1.07271
	1.07791	0.978366	1.34052
	1.16176	1.00577	1.18117
	1.76611		1.25852
	1.61689		1.23131
	1.99415		2.16767
	2.03546		1.77262
	1.34454		1.93904
	0.891675		1.84388
	1.02805		1.61958
	0.770689		1.51502
	1.7355		1.83587
	1.41608		1.49914
	0.584167		1.55181
	0.531296		2.06107
	1.70096		1.11055
	1.43538		0.717076
	1.38317		1.23257
	1.56745		1.17298
	1.17166		0.942694
	1.16485		0.887941
	1.1511		1.04496
	1.21077		0.731632
	0.950018		1.06272
	1.01694		0.873966
	0.982552		1.65174
	1.00623		1.09853
	1.21687		1.64927
	0.555064		2.064
	0.615209		1.40444
	0.842581		1.59352
	0.86447		1.21933
	0.69202		1.08296
	0.709814
	1.76351
	1.02117
	1.23707
	0.95381
	0.804099
	1.3449
	1.23764
	0.806281
	0.581796
	0.582441
	1.40311
	1.00103
