# Supplementary material for: Glutamylation of centrosomes ensures their function by recruiting microtubule nucleation factors
Source: EMBO J. 2025 Apr 14;44(10):2976–96. doi: 10.1038/s44318-025-00435-y (PMC12084555; doi:10.1038/s44318-025-00435-y)
Supplement: Supplementary file 11 — Source data Fig. 4 [file 44318_2025_435_MOESM11_ESM.zip › SD Figure 4/4Q.xlsx]

## Sheet: Sheet1
WT NEDD1			Neg NEDD1
Centrosome	Cytosol	Centrosome ratio	Centrosome	Cytosol	Centrosome ratio
40	27	59.7015	4	78	4.87805
31	32	49.2063	1	63	1.5625
29	41	41.4286	2	56	3.44828
