# Supplementary material for: Glutamylation of centrosomes ensures their function by recruiting microtubule nucleation factors
Source: EMBO J. 2025 Apr 14;44(10):2976–96. doi: 10.1038/s44318-025-00435-y (PMC12084555; doi:10.1038/s44318-025-00435-y)
Supplement: Supplementary file 11 — Source data Fig. 4 [file 44318_2025_435_MOESM11_ESM.zip › SD Figure 4/4D.xlsx]

## Sheet: Sheet1
Neon-FKBP		CCP5CD-Neon-FKBP		CCP5CDDM-Neon-FKBP
DMSO	Rapa	DMSO	Rapa	DMSO	Rapa
0.536981	0.791543	0.783915	0.568428	0.972676	0.954235
0.722515	0.71864	1.32073	0.958855	0.772118	0.832576
1.35864	0.713077	0.924944	0.421878	0.714588	0.834146
1.07791	0.51753	0.580717	0.453512	0.902533	1.69567
1.03904	1.01604	0.92086	0.576336	1.5478	1.25613
0.69505	1.30145	0.833094	0.534699	1.10919	1.05273
0.841957	0.830918	0.631821	0.873826	1.01759	0.45252
0.929905	1.20491	1.06449	0.617559	1.21386	0.816711
0.632498	1.03901	0.923198	0.789492	1.13762	0.397596
0.93465	1.38868	0.943882	0.944019	1.14402	1.11135
1.35667	0.699805	0.829146	0.738001	1.09714	0.918671
0.617128	0.877377	0.72639	0.986147	1.41099	0.852421
0.13535	1.3001	1.10507	0.459985	0.792961	0.499581
1.1851	1.13984	0.685189	0.793326	0.73072	0.439424
1.13471	0.413357	0.718574	0.869531	0.730231	0.251508
0.602392	0.978761	0.735631	0.447854	1.29463	0.902396
0.810776	1.48372	1.08319	0.654906	1.16532	0.592029
0.77151	1.26656	0.921371	0.872889	0.88792	0.653139
1.26619	0.68604	0.529062	0.863218	1.02825	0.984247
0.99305	1.2855	0.744318	1.26603	0.554362	0.642162
0.968026	0.873049	0.977825	0.898853	1.47244	0.908393
0.95765	1.02555	1.04777	0.692414	0.520862	0.566692
0.68836	0.801923	0.66742	1.04559	1.17303	0.912741
0.871284	0.612283	0.913873	1.02935	1.02666	0.882111
0.937572	0.900229	0.969705	0.897293	0.384846	1.04815
0.950232	1.05568	1.22716	0.859939	0.91547	0.837188
0.445471	0.668119	0.829568	0.913654	0.911511	0.922964
1.40448	1.62263	0.471543	0.505412	0.857604	0.433005
1.12052	0.356532	1.09332	0.340728	0.906676	1.54706
0.599029	1.09464	1.7175	1.00841	0.961312	0.814836
0.847784	1.12423	1.1391	1.29794	0.942782	0.886329
1.72674	0.665534	0.76815	0.861891	1.17833	1.13167
1.67254	1.07263	1.06657	1.08773	0.756442	0.980846
0.858108	0.713762	1.46141	0.853321	1.34159	1.08072
1.47633	0.99599	0.930153	0.990561	0.975693	0.93495
0.970351	1.47633	0.456671	0.870515	0.988398	0.787179
1.48077	0.960494	0.95562	0.882604	0.602474	1.03337
1.35568	0.838196	0.996741	0.942991	1.35444	0.61344
0.960082	0.616936	0.84986	0.680057	0.834652	1.12816
1.51285	0.737474	1.00126	0.611009	0.525798	1.0778
1.73562	1.47633	1.97746	0.776883	1.10583	1.28126
0.858111	1.10632	0.647787	0.43893	1.18283	0.260903
0.960385	0.99698	0.596124	0.478715	1.13084	0.713799
	0.899893	1.34324	0.448799	0.631646	1.49075
		0.503041	0.675354	0.653947	0.94351
		0.947631	0.452284	0.780835	1.57155
		0.663801	0.642972	0.993384	1.67111
		0.413509	0.675596	0.667648	1.07767
		0.653573	0.786078	1.5565	1.47345
		1.49492	0.675568	0.354264	0.832826
		0.824156	0.934879	1.06552	0.723184
		0.797245	1.01475	1.59027	1.58369
		1.09046	0.777059	1.09865	1.83629
		0.969889	1.37271	0.968542	1.69027
		1.37561	0.898031	0.957547
		1.2437	0.776655	1.50557
		1.2435		1.72965
		1.71097		0.822016
		1.24349		1.34899
		1.3857
		1.72389
		0.887577
		1.68133
		1.23945
		0.66228
		1.38295
		0.452288
		0.969484
		1.25498
		1.35647
		1.44648
		1.252
		1.35615
		1.35643
		0.594587
		0.595601
		0.769884
		1.01079
		0.970191
		0.461223
		0.574111
		1.24179
		1.47713
		0.868598
		1.38559
		1.35616
