# Supplementary material for: Glutamylation of centrosomes ensures their function by recruiting microtubule nucleation factors
Source: EMBO J. 2025 Apr 14;44(10):2976–96. doi: 10.1038/s44318-025-00435-y (PMC12084555; doi:10.1038/s44318-025-00435-y)
Supplement: Supplementary file 11 — Source data Fig. 4 [file 44318_2025_435_MOESM11_ESM.zip › SD Figure 4/4N.xlsx]

## Sheet: Sheet1
Top view			Side view
Distance	Glu-NEDD1	NEDD1	Distance	Glu-NEDD1	NEDD1
0	0.0212766	0	0	0	0
0.03	0.0425532	0	0.03	0	0
0.06	0.0851064	0	0.06	0	0
0.09	0.0851064	0	0.09	0	0
0.12	0.0851064	0	0.12	0	0
0.15	0.0425532	0	0.15	0	0
0.18	0.0212766	0	0.18	0	0
0.21	0	0	0.21	0	0.020339
0.24	0	0	0.24	0	0.0508475
0.27	0	0	0.27	0	0.101695
0.3	0	0.0106572	0.3	0	0.183051
0.33	0	0.0373002	0.33	0	0.284746
0.36	0	0.0852575	0.36	0	0.284746
0.39	0	0.165186	0.39	0	0.366102
0.42	0	0.250444	0.42	0.0594059	0.416949
0.45	0.0638298	0.325044	0.45	0.178218	0.477966
0.48	0.191489	0.373002	0.48	0.445545	0.518644
0.51	0.361702	0.410302	0.51	0.742574	0.610169
0.54	0.723404	0.41563	0.54	0.742574	0.610169
0.57	0.914894	0.527531	0.57	0.980198	0.732203
0.6	1.02128	0.698046	0.6	1.06931	0.864407
0.63	1.02128	0.900533	0.63	0.950495	0.894915
0.66	0.957447	1.05506	0.66	0.772277	0.783051
0.69	0.851064	1.0444	0.69	0.594059	0.630508
0.72	0.723404	0.847247	0.72	0.594059	0.579661
0.75	0.574468	0.564831	0.75	0.386139	0.39661
0.78	0.425532	0.298401	0.78	0.267327	0.20339
0.81	0.212766	0.0852575	0.81	0.118812	0.122034
0.84	0.12766	0.0373002	0.84	0.0594059	0.0813559
0.87	0.0638298	0.0319716	0.87	0.029703	0.0813559
0.9	0.0212766	0.0426288	0.9	0	0.0915254
0.93	0.0212766	0.0746003	0.93	0	0.152542
0.96	0.0212766	0.122558	0.96	0	0.294915
0.99	0.0851064	0.186501	0.99	0	0.508475
1.02	0.191489	0.261101	1.02	0.029703	0.732203
1.05	0.319149	0.330373	1.05	0.029703	0.752542
1.08	0.489362	0.404973	1.08	0.118812	0.915254
1.11	0.574468	0.383659	1.11	0.29703	1.00678
1.14	0.617021	0.367673	1.14	0.475248	0.945763
1.17	0.595745	0.37833	1.17	0.683168	0.864407
1.2	0.510638	0.426288	1.2	0.772277	0.742373
1.23	0.404255	0.495559	1.23	0.772277	0.762712
1.26	0.297872	0.543517	1.26	0.772277	0.701695
1.29	0.170213	0.495559	1.29	0.712871	0.732203
1.32	0.106383	0.367673	1.32	0.594059	0.844068
1.35	0.0212766	0.159858	1.35	0.415842	0.945763
1.38	0	0.0586146	1.38	0.29703	0.99661
1.41	0	0.0159858	1.41	0.29703	0.99661
1.44	0	0	1.44	0.148515	0.844068
1.47	0	0	1.47	0.0594059	0.559322
1.5	0	0	1.5	0.029703	0.284746
1.53	0	0	1.53	0	0.101695
1.56	0	0	1.56	0	0.0305085
1.59	0	0	1.59	0	0.0305085
1.62	0	0	1.62	0	0
1.65	0	0	1.65	0	0
1.68	0	0	1.68	0	0
1.71	0	0	1.71	0	0
1.74	0	0	1.74	0	0
1.77	0	0	1.77	0	0
1.8	0	0	1.8	0	0
1.83	0	0	1.83	0	0
			1.86	0	0
			1.89	0	0
