# Supplementary material for: Glutamylation of centrosomes ensures their function by recruiting microtubule nucleation factors
Source: EMBO J. 2025 Apr 14;44(10):2976–96. doi: 10.1038/s44318-025-00435-y (PMC12084555; doi:10.1038/s44318-025-00435-y)
Supplement: Supplementary file 11 — Source data Fig. 4 [file 44318_2025_435_MOESM11_ESM.zip › SD Figure 4/4R.xlsx]

## Sheet: Sheet1
WT NEDD1	Neg NEDD1
2.49885	1.18256
0.958901	0.911726
0.463148	0.549799
3.12345	0.616582
3.00339	0.607306
0.530791	0.586602
0.846813	0.559826
1.61777	1.70513
3.53591	0.661568
0.898728	1.90511
1.83661	1.23878
3.02233	0.362351
7.95966	0.482587
3.26114	0.84034
1.2293	0.772425
1.37416	1.16586
3.54304	0.815803
1.54179	1.70613
1.66001	0.639037
1.97822	1.56597
2.20382	0.797097
1.46881	0.734696
0.669273	0.596215
0.900232	0.560953
1.73663	1.07992
1.01308	1.06241
7.87453	0.434031
1.48615	1.50882
1.40603	0.464427
0.545806	0.984027
0.958494	0.863731
1.2666	1.46404
0.798407	0.372463
4.97573	0.853655
1.30148	0.483982
1.23168	1.0321
2.89856	0.321637
3.53505	0.717511
1.826	0.827094
1.1254	0.466746
0.738428	1.09146
2.39807	1.24551
1.23833	0.544367
1.62681	0.921257
0.830399	0.434498
1.0784	0.882332
1.73929	0.903658
2.25787	0.8472
1.31691	1.09367
1.39008	0.626526
1.08258	1.02502
1.39487	0.874176
1.11526	1.58584
3.68543	0.981305
1.52171	1.95897
1.99354	1.2573
1.22293	1.25023
0.579615	0.619788
0.734269	0.854783
0.776549	0.74
2.16895	1.63754
0.574946	0.750996
1.14173	2.07979
1.50449	1.20294
0.607731	1.36965
3.70119	1.02517
4.93689	0.734945
0.835737	0.563194
1.67593	0.887616
1.84023	1.28424
0.858189	1.40243
1.84991	1.01867
0.805597	1.49535
0.870516	1.0597
0.653089	0.953755
0.757254	0.608816
0.587521	0.567818
2.4557	0.597049
0.583567	0.799706
3.97135	0.435019
1.12293	0.607404
1.50683	1.8196
4.56361	0.904996
1.04541	0.668953
0.358943	0.464804
0.55055	1.41275
4.20354	1.51249
1.68444	0.677946
1.33439	1.01574
2.21503	0.607069
2.22165	0.542064
1.02173	0.904091
6.89046	1.28337
0.864715	0.616132
1.04163	2.18996
1.08825	0.981559
0.878915	0.789721
0.676265	0.695913
1.22902	0.687783
1.766	0.921886
1.51999	1.07594
1.63432	1.52926
1.62024	0.378689
0.940284	1.15398
0.816178	0.38982
1.06223	0.729783
1.24154	1.60159
1.00702	0.258744
1.50213	1.74249
0.539728	1.26769
1.35965	0.790409
0.775169	1.15227
1.47419	0.929344
1.41942	0.519014
3.94331	0.589074
2.43713	0.955978
2.55823	0.506143
0.962184	0.629416
1.91262	0.601122
0.546734	0.7324
0.703775	1.20362
4.88121	1.10903
1.32094	1.57226
1.17625	1.6647
0.495087	0.770891
0.631579	0.663591
0.448427	0.692472
0.759002	1.14869
3.61645	0.722077
1.20779	0.97481
1.24013	0.686815
0.966286	0.863461
0.637151	1.04545
0.924238	1.14385
1.66349	0.645303
1.07489	0.580164
1.21643	0.833308
2.7039	0.628644
0.632956	0.94498
0.504507	0.611536
0.471585	0.882436
1.17414	0.382304
1.7408	0.497635
0.694548	0.454643
1.84324	0.839924
1.20504	1.68043
0.959099	0.732534
0.505763	0.60739
3.11317	1.23732
0.583762	0.816863
0.415424	2.41458
0.597438	0.62828
0.905887	0.997779
0.744286	0.906367
1.3483	0.585659
2.06214	0.931057
0.539461	1.44942
1.10337	0.449059
1.40792	1.15291
2.3651	0.596628
4.61251	1.22887
3.3378	0.654823
3.65914	0.773089
2.44107	1.7457
1.96433	0.624967
1.81881	0.930662
1.39135	1.0617
0.439521	1.60843
1.53525	1.046
0.906881	0.832558
0.698075	1.22541
3.21599	1.35894
3.6379	0.682372
2.36881	0.999546
1.14302	0.940321
2.60265	1.16193
1.71081	1.42978
1.62426	1.65108
1.72321	1.9154
0.822	0.537409
0.659633	1.58686
1.92296	1.14706
1.18481	0.47193
0.729725	1.03682
0.80672	0.528058
10.0135	0.681946
1.31664	0.797187
1.63018	0.558683
1.65895	1.63785
1.13756	0.791963
3.42149	0.494883
0.454176	0.58914
0.928741	0.571122
0.872209	0.54735
0.608088	1.2958
3.76806	0.744025
0.80482	0.589183
1.31688	0.658512
2.21006	2.44193
0.502888	0.911501
	0.697698
	0.546324
	0.778852
	0.821389
