# Supplementary material for: Glutamylation of centrosomes ensures their function by recruiting microtubule nucleation factors
Source: EMBO J. 2025 Apr 14;44(10):2976–96. doi: 10.1038/s44318-025-00435-y (PMC12084555; doi:10.1038/s44318-025-00435-y)
Supplement: Supplementary file 11 — Source data Fig. 4 [file 44318_2025_435_MOESM11_ESM.zip › SD Figure 4/4J.xlsx]

## Sheet: Sheet1
CCP5CD-Neon-FKBP		CCP5CDDM-Neon-FKBP
Ce3-FRB-CEP170C	Ce3-FRB-CEP170C-NEDD1	Ce3-FRB-CEP170C	Ce3-FRB-CEP170C-NEDD1
6.3	7.74	21.06	6.14
8.87	14.39	6.68	20.22
16.91	9.14	9.06	6.21
8.76	8.37	11.81	12.76
15.55	7.07	11.15	13.56
7.45	9.1	6.48	4.95
3.93	10.6	11.3	9.67
3.71	15.08	9.75	6.65
8.96	18.27	8.7	10.78
10.53	13.87	6.92	13.22
8.2	8.36	7.12	14.44
9.58	8.98	15.26	21.07
7.81	11.81	12.81	10.22
6.55	14.94	8.43	16.05
14.54	14.55	16.92	10.65
7.32	14.99	7.8	10.46
10.68	24.19	22.41	25.6
3.68	26.87	12.52	13.94
5.21	14.71	19.89	10.09
10.11	11.88	7.47	10.33
4.22	18.45	7.84	18.81
7.52	12.52	10.37	9.8
5.73	4.78	15.66	17.85
8.62	5.16	19.26	9.07
8.14	10.63	8.25	8.75
6.96	12.1	16.26	13.15
8.15	14.2	12.19	12.36
5.56	12.88	14.84	13.22
4.54	5.61	12.29	24.32
3.92	15.01	9.01	13.45
2.74	18.52	7.64	9.74
5.11	10.06	11.87	11.08
6.6	8.29	14.82	6.37
16.51	33.6	20.65	30.82
8.12	18.84	8.63	15.52
7.56	10.36	7.51	12.15
15.76	12.62	29.2	16.03
10.93	8.41	9.56	26.59
10.67	9.56	15.94	18.73
5.59	18.65	22.78	27.66
13.27	31.48	6.14	17.08
9.49	23.42	13.73	7.31
5.26	18.97	6.17	8.31
7.64	14.39	6.15	17.06
9.88	12.77	8.67	23.25
15.48	16.83	10.76	17.16
17.16	8.65	13.9	17.06
6.93	11.67	8.94	7.12
4.65	13.22	22.85	25.94
11.87	9.29	38.6	14.23
15.44	20.29	16.37	20.37
12.81	7.83	57.39	7.15
20.54	24.34	4.99	9.61
9.72	9.6	27.1	11.87
9.49	18.74	23.96	9.15
2.99	6.06	17.91	16.59
3.53	5.1	15.53	11.83
5.79	14.4	10.61	14.9
8.51	10.17	15.85	8.5
5	15.92	8.78	11.72
16.19	7.56	31.53	8.11
8.64	11.81	16.36	16.14
5.93	12	17.82	16.23
4.14	8.94	10.43	9.23
5.24	7.67	8.47	17.1
4.7	8.54	6.45	16.65
11.58	12.57	13.68
3.12	14.11	10.75
4.07	10.7	6.62
17.26		14.4
4.91		7.87
4.6		8.43
9.79		18.65
20.2		13.98
7.2		11.38
8.25		17.15
13.41		18.42
20.52		18.44
15.96		22.39
9.8		9.38
14.7		12.32
11.04		18.81
15.04		8.22
10.13
8.7
13.46
5.05
10.65
13.2
