# Supplementary material for: Glutamylation of centrosomes ensures their function by recruiting microtubule nucleation factors
Source: EMBO J. 2025 Apr 14;44(10):2976–96. doi: 10.1038/s44318-025-00435-y (PMC12084555; doi:10.1038/s44318-025-00435-y)
Supplement: Supplementary file 11 — Source data Fig. 4 [file 44318_2025_435_MOESM11_ESM.zip › SD Figure 4/4F.xlsx]

## Sheet: Sheet1
Neon-FKBP		CCP5CD-Neon-FKBP		CCP5CDDM-Neon-FKBP
DMSO	Rapa	DMSO	Rapa	DMSO	Rapa
0.663919	0.432097	0.92121	0.687723	0.414954	0.778947
0.670672	0.46575	0.496907	1.04945	0.425353	0.96416
0.706634	0.538808	1.07649	0.97027	0.463327	2.18272
0.712113	0.653081	1.10495	1.02914	0.467567	2.04706
0.717375	0.685041	1.34894	1.76694	0.498604	1.0223
0.719729	0.687191	1.62092	1.46427	0.518827	0.614302
0.726498	0.703969	0.894485	0.77338	0.542718	0.804346
0.734773	0.708312	0.502494	1.39633	0.566159	0.551821
0.736264	0.718824	0.792928	0.916554	0.580594	0.798191
0.750325	0.735284	0.873019	0.607072	0.585594	0.748345
0.757605	0.74768	1.48011	0.98289	0.603746	0.643749
0.760504	0.749324	1.11282	0.412032	0.615161	1.00771
0.762185	0.754845	1.19236	0.578063	0.625059	0.808576
0.766442	0.770363	1.30132	0.577066	0.62577	0.909375
0.77115	0.772475	1.24894	0.596796	0.632059	1.37029
0.790498	0.78901	0.758831	0.604627	0.642499	0.774305
0.79291	0.81456	0.82177	0.559042	0.644338	0.803454
0.793918	0.817604	0.657351	0.431136	0.669987	0.436488
0.810932	0.818276	0.511173	0.604844	0.683642	0.634485
0.812181	0.821847	0.901856	0.797051	0.689024	0.607667
0.815874	0.839044	0.818134	1.4923	0.702452	1.25354
0.817268	0.859121	0.783622	0.891087	0.710034	1.74007
0.82535	0.888894	0.941456	0.644826	0.720155	1.15326
0.83684	0.890927	0.922152	0.481732	0.73221	0.586768
0.851634	0.893171	0.949653	0.506418	0.742061	1.11721
0.853369	0.901557	0.802039	0.643728	0.747745	0.849225
0.861439	0.905357	1.07196	0.401879	0.749349	1.47747
0.864502	0.923691	0.919043	0.724641	0.749946	0.761872
0.867854	0.929779	1.4412	0.772205	0.760744	1.04151
0.871621	0.931862	1.95063	0.468747	0.766277	0.706709
0.872077	0.933459	1.25434	0.509505	0.769293	0.724809
0.883937	0.951347	0.884509	0.981344	0.774582	0.754953
0.893439	0.978365	0.592556	1.08312	0.779493	0.911831
0.897936	0.983957	0.808202	0.683251	0.788447	1.25047
0.903674	0.98855	1.24163	0.377875	0.792183	1.06565
0.909329	0.994946	0.929254	0.88411	0.792926	0.916899
0.922444	1.00223	1.07021	0.600238	0.793111	0.995752
0.923356	1.00665	0.923887	0.754058	0.795839	1.06479
0.929508	1.01023	0.642678	0.978695	0.79933	1.06448
0.93719	1.03161	0.910386	0.446018	0.804529	0.830991
0.943941	1.08697	0.567301	0.476861	0.806002	1.2217
0.955069	1.09706	0.60045	0.912957	0.808172	0.878182
0.967208	1.10142	0.764427	0.580845	0.811171	0.714241
1.00468	1.14701	0.704932	0.536646	0.812933	1.02664
1.00786	1.16449	1.15193	0.372827	0.831017	0.511696
1.01134	1.20656	0.91438	0.678044	0.832644	0.44867
1.01972	1.23107	0.53858	0.975583	0.835878	2.09474
1.02397	1.24973	0.869967	0.787642	0.850816	1.44491
1.02567	1.27002	1.41169	0.459178	0.871543	0.723216
1.0519	1.27582	1.02986	0.450535	0.877037	1.5608
1.07704	1.34982	0.674189	0.418393	0.87951	1.38056
1.07942	1.38757	0.611015	0.472256	0.902611	2.15825
1.09104	1.39654	0.529685	0.738403	0.904686	0.891263
1.09428	1.42361	1.55323	0.727454	0.916624	1.06684
1.09644	1.42717	1.42212	0.711421	0.928497	0.833745
1.09992	1.43456	0.665836	1.25263	0.939744	1.14267
1.10487	1.45784	0.467859	1.46393	0.944879	1.19465
1.11828	1.46496	0.86676	0.924655	0.970108	1.15409
1.13559	1.48572	0.69593	0.623457	0.971845	0.637892
1.14681	1.51902	1.20273	0.863623	0.975099	0.943667
1.16453	1.52434	1.22984	0.741439	0.98438	0.893015
1.17854	1.52944	1.23738	0.373621	0.995693	0.523653
1.19087	1.53342	0.86327	0.689686	1.00318	1.12579
1.21428	1.53413	0.901226	1.41563	1.02017	0.608613
1.22591	1.58533	1.56184	1.13933	1.05265	1.0371
1.23579	1.58762	0.95846	0.577292	1.05328	1.02586
1.24132	1.6672	0.884954	1.26611	1.06486	0.790717
1.29624	1.91538	0.844749	1.21127	1.09302	0.591965
1.36218	1.93587	1.85058	1.40814	1.11395	1.08591
1.38504	0.554985	1.51034	0.97317	1.11757	1.0736
1.39482	0.578	1.6523	0.684369	1.16239	1.08563
1.39717	0.578564	0.884557	1.45283	1.17928	0.86231
1.39859	0.64115	0.959947	1.37193	1.19783	0.823395
1.4619	0.655083	1.40174	1.36354	1.20158	1.16363
1.49443	0.660471	1.3391	0.910487	1.20264	0.913102
1.55185		1.20043	0.868751	1.20575	0.809527
1.60553		0.458348	0.657835	1.21134	0.972834
1.65069		0.40412	0.791033	1.21274	0.893165
		0.49939	0.841497	1.21541	1.08867
		0.923078	0.492199	1.21829	0.706618
		0.7275	0.441438	1.22938	0.513541
		1.15241	0.46883	1.2458	0.920175
		0.712789	1.23437	1.26147	0.887761
		0.663748	0.987322	1.26762
		0.977855	0.433051	1.27159
		0.730921	0.811907	1.27762
		0.584812	0.444387	1.29636
		1.00232	0.350287	1.30854
		0.574381	0.377465	1.32629
		0.558196	0.572435	1.33184
		1.17046	0.784217	1.34614
		0.54882	0.376955	1.39221
		1.41351	0.439627	1.40999
		0.928593	0.688417	1.42297
		1.05777	0.585161	1.46218
		1.88655	0.369932	1.47296
		2.21182	0.365561	1.47483
		0.779497	0.385607	1.48484
		0.846825	0.547714	1.49156
		0.494269	0.782736	1.49879
		1.13583	0.716902	1.52378
		0.996122	0.462208	1.535
		1.2069	0.933683	1.5707
		0.817099	1.35714	1.58598
		0.995101	0.636323	1.60972
		1.09391	0.483858	1.66524
		0.915066	0.398656	1.70774
		1.04	0.515155	1.76153
		0.855413	0.513933	1.82483
		0.879862
		1.44255
		0.888405
		1.1492
		0.697884
		1.72845
		1.20024
		0.904661
		0.846651
		1.61172
		2.28695
