# Supplementary material for: Glutamylation of centrosomes ensures their function by recruiting microtubule nucleation factors
Source: EMBO J. 2025 Apr 14;44(10):2976–96. doi: 10.1038/s44318-025-00435-y (PMC12084555; doi:10.1038/s44318-025-00435-y)
Supplement: Supplementary file 12 — Source data Fig. 5 [file 44318_2025_435_MOESM12_ESM.zip]

Archive with 16 entries (15 files):
- SD Figure 5/
- SD Figure 5/5C.xlsx
- __MACOSX/SD Figure 5/._5C.xlsx
- SD Figure 5/.DS_Store
- __MACOSX/SD Figure 5/._.DS_Store
- SD Figure 5/5B.xlsx
- __MACOSX/SD Figure 5/._5B.xlsx
- SD Figure 5/5D.xlsx
- __MACOSX/SD Figure 5/._5D.xlsx
- SD Figure 5/5H.xlsx
- __MACOSX/SD Figure 5/._5H.xlsx
- SD Figure 5/5G.xlsx
- __MACOSX/SD Figure 5/._5G.xlsx
- SD Figure 5/5A.jpg
- SD Figure 5/5F.jpg
- SD Figure 5/5E.jpg
