# Supplementary material for: Glutamylation of centrosomes ensures their function by recruiting microtubule nucleation factors
Source: EMBO J. 2025 Apr 14;44(10):2976–96. doi: 10.1038/s44318-025-00435-y (PMC12084555; doi:10.1038/s44318-025-00435-y)
Supplement: Supplementary file 12 — Source data Fig. 5 [file 44318_2025_435_MOESM12_ESM.zip › SD Figure 5/5C.xlsx]

## Sheet: Sheet1
Neon-FKBP		CCP5CD-Neon-FKBP		CCP5CDDM-Neon-FKBP
DMSO	Rapa	DMSO	Rapa	DMSO	Rapa
1.20535	0.80464	0.789664	0.507951	0.47839	0.776857
1.83865	1.07734	0.724637	0.531575	0.214938	1.26067
1.21879	1.39416	0.818019	0.479837	0.357045	0.715959
1.22469	0.608294	0.564209	0.490896	0.743078	1.10711
2.60804	0.983147	0.681607	0.313081	0.584187	0.332487
1.09135	0.958468	1.75895	0.294399	0.592474	1.26766
1.42161	1.47007	1.92435	0.328479	0.375487	0.846735
0.99047	1.15159	0.714693	0.30606	0.321277	1.31907
1.13716	1.14065	0.703363	0.347583	0.543478	0.874187
0.925232	1.92655	0.651112	0.670006	0.307446	0.907935
0.913811	1.52229	0.570206	0.641681	0.3876	0.556284
0.855112	1.31359	1.27203	0.8138	0.34237	0.435511
0.425266	0.747086	1.28942	0.46016	0.711408	0.422765
0.734882	0.700862	0.656687	0.778816	0.493819	0.403721
0.65066	0.926196	0.82519	0.80464	0.511808	1.24913
0.664461	1.5491	0.572827	0.752178	0.631616	1.88439
0.862646	0.966273	0.40794	0.425748	0.746664	1.67202
1.15424	0.735274	0.78421	0.475799	0.628814	1.02464
1.43698	2.81378	0.478119	0.695709	0.91568	1.5018
0.552156	2.50055	0.566077	0.679889	0.603111	1.44394
1.01895	1.23268	0.953255	1.02485	0.322633	2.14965
1.0225	1.7105	0.377897	0.615947	0.518648	1.16277
0.828384	1.62847	0.662593	0.529827	0.650088	1.30009
1.03727	1.0322	0.407668	0.318144	0.547304	0.754679
1.2676	0.962898	0.685886	0.346679	0.485562	0.792767
2.46738	1.40868	0.386786	0.857915	0.329293	1.10497
2.51613	2.43766	0.416015	0.983991	0.557339	1.11561
0.332758	0.884733	0.406373	0.835164	0.379344	1.23033
2.28396	1.41504	0.471942	1.0024	0.521691	0.920862
1.87068	1.38581	0.691973	0.863309	0.430569	1.02127
1.17232	1.22451	0.38085	1.5783	0.426923	1.05556
0.875211	1.30045	0.883046	0.870299	0.592142	0.81151
0.942468	0.85918	0.387088	0.856167	0.397363	1.23217
0.420144	1.57086	1.53051	2.24798	0.752359	0.903777
1.32259	1.1411	1.39097	1.62175	0.706437	0.980556
1.348	1.6762	0.503642	0.756005	0.615616	1.1163
1.49887	0.401732	0.444069	0.725089	0.343515	0.917066
0.537059	0.43756	0.590123	1.13324	0.978959	1.01418
0.607088	0.325044	0.66199	1.66593	0.940208	0.847459
0.732863	0.465222	0.552728	1.18178	1.47932	1.20731
0.319349	0.302685	0.582168	1.36204	0.884643	1.15964
0.308019	0.582922	0.51919	1.40745	0.960276	0.921947
0.504184	0.32643	0.767847	1.53759	1.26158	0.723522
0.305638	0.5712	0.823021	1.19115	1.6963	1.05932
0.31501	0.311032	0.762755	1.30009	2.34241	1.48646
0.570808	0.536065	0.758657	0.880123	1.4741	0.636167
0.323357	0.504516	0.559177	0.809431	1.34348	0.599103
0.404414	0.363343	0.728524	1.8382	1.47953	0.816512
0.570507	0.312991	0.624445	2.06926	1.07117	1.4537
0.36494		0.577166	0.822478	1.04658	0.668318
		0.363313	1.58499	2.15363	0.422765
		0.736449	1.28601	1.96331	0.82293
		0.5803	1.66692	0.506053	1.05869
		0.756367	2.04096	1.2055	1.45898
		0.623481	1.40489	0.911913	0.698029
		0.700982	2.03192	2.02216	0.779177
		1.40893	1.63311	1.1998	0.603623
		1.06978		2.21965	0.86819
		1.06237		1.33411	0.567463
		0.806297		2.1778	1.27697
		1.10112		2.33142	1.00035
		1.3844		1.90015	1.21876
		1.321		1.36581	1.02841
		0.853817		1.60603	0.582198
		1.10775		2.0309	0.801596
		0.713126			0.784662
		0.685253			0.542845
		1.17338			1.05254
		0.900704			0.984835
		1.69793			1.42737
		1.88319			0.869184
		1.39826			0.57343
		1.11667
		2.1432
		1.40082
		2.05757
		1.68955
		0.897992
		2.0309
		1.25106
		1.25067
		1.52696
