# Supplementary material for: Glutamylation of centrosomes ensures their function by recruiting microtubule nucleation factors
Source: EMBO J. 2025 Apr 14;44(10):2976–96. doi: 10.1038/s44318-025-00435-y (PMC12084555; doi:10.1038/s44318-025-00435-y)
Supplement: Supplementary file 12 — Source data Fig. 5 [file 44318_2025_435_MOESM12_ESM.zip › SD Figure 5/5B.xlsx]

## Sheet: Sheet1
Neon-FKBP									CCP5CD-Neon-FKBP									CCP5CDDM-Neon-FKBP
		Cell number			Percentage						Cell number			Percentage						Cell number			Percentage
		dispersed	Normal	condensed	dispersed	Normal	condensed				dispersed	Normal	condensed	dispersed	Normal	condensed				dispersed	Normal	condensed	dispersed	Normal	condensed
0 min	1st experiment	5	25	10	12.5	62.5	25		0 min	1st experiment	0	27	5	0	84.375	15.625		0 min	1st experiment	3	11	6	15	55	30
	2nd experiment	5	38	18	8.19672	62.2951	29.5082			2nd experiment	2	45	7	3.7037	83.3333	12.963			2nd experiment	2	31	13	4.34783	67.3913	28.2609
	3rd experiment	3	51	17	4.22535	71.831	23.9437			3rd experiment	2	20	6	7.14286	71.4286	21.4286			3rd experiment	2	13	6	9.52381	61.9048	28.5714
		Cell number			Percentage						Cell number			Percentage						Cell number			Percentage
		dispersed	Normal	condensed	dispersed	Normal	condensed				dispersed	Normal	condensed	dispersed	Normal	condensed				dispersed	Normal	condensed	dispersed	Normal	condensed
30 min	1st experiment	7	30	18	12.7273	54.5455	32.7273		30 min	1st experiment	3	15	13	9.67742	48.3871	41.9355		30 min	1st experiment	2	7	5	14.2857	50	35.7143
	2nd experiment	10	58	25	10.7527	62.3656	26.8817			2nd experiment	1	12	10	4.34783	52.1739	43.4783			2nd experiment	1	12	3	6.25	75	18.75
	3rd experiment	13	60	15	14.7727	68.1818	17.0455			3rd experiment	8	11	18	21.6216	29.7297	48.6486			3rd experiment	7	13	9	24.1379	44.8276	31.0345
		Cell number			Percentage						Cell number			Percentage						Cell number			Percentage
		dispersed	Normal	condensed	dispersed	Normal	condensed				dispersed	Normal	condensed	dispersed	Normal	condensed				dispersed	Normal	condensed	dispersed	Normal	condensed
60 min	1st experiment	10	80	25	8.69565	69.5652	21.7391		60 min	1st experiment	3	25	16	6.81818	56.8182	36.3636		60 min	1st experiment	2	8	3	15.3846	61.5385	23.0769
	2nd experiment	5	50	18	6.84932	68.4932	24.6575			2nd experiment	2	7	16	8	28	64			2nd experiment	0	12	3	0	80	20
	3rd experiment	10	73	29	8.92857	65.1786	25.8929			3rd experiment	8	6	14	28.5714	21.4286	50			3rd experiment	8	14	11	24.2424	42.4242	33.3333
		Cell number			Percentage						Cell number			Percentage						Cell number			Percentage
		dispersed	Normal	condensed	dispersed	Normal	condensed				dispersed	Normal	condensed	dispersed	Normal	condensed				dispersed	Normal	condensed	dispersed	Normal	condensed
120 min	1st experiment	10	32	19	16.3934	52.459	31.1475		120 min	1st experiment	4	0	7	36.3636	0	63.6364		120 min	1st experiment	2	5	3	20	50	30
	2nd experiment	18	54	19	19.7802	59.3407	20.8791			2nd experiment	1	11	20	3.125	34.375	62.5			2nd experiment	1	10	4	6.66667	66.6667	26.6667
	3rd experiment	10	68	27	9.52381	64.7619	25.7143			3rd experiment	11	8	21	27.5	20	52.5			3rd experiment	5	18	5	17.8571	64.2857	17.8571
