# Supplementary material for: Glutamylation of centrosomes ensures their function by recruiting microtubule nucleation factors
Source: EMBO J. 2025 Apr 14;44(10):2976–96. doi: 10.1038/s44318-025-00435-y (PMC12084555; doi:10.1038/s44318-025-00435-y)
Supplement: Supplementary file 12 — Source data Fig. 5 [file 44318_2025_435_MOESM12_ESM.zip › SD Figure 5/5D.xlsx]

## Sheet: Sheet1
Neon-FKBP				CCP5CD-Neon-FKBP				CCP5CDDm-Neon-FKBP
0 min	30 min	60 min	120 min	0 min	30 min	60 min	120 min	0 min	30 min	60 min	120 min
1.42217	0.17304	1.12746	0.794902	0.155537	0.119083	0.609997	0.243027	1.21755	0.923022	0.452307	0.294525
0.976053	0.321746	1.16802	1.17613	0.524937	0.337807	0.26976	0.213863	0.373416	0.373416	0.723165	0.228783
1.42217	0.356895	0.0567787	1.89803	0.160398	0.337807	0.17984	0.0899198	0.33923	0.34186	0.93617	0.9388
0.646195	0.363654	1.0815	1.59251	0.517647	0.765534	0.517647	0.235736	0.786278	0.25508	0.262969	0.315563
1.28428	0.408266	0.0838161	1.27617	1.2929	0.235736	0.337807	0.0972106	2.16161	0.278747	0.717906	0.691609
0.927385	0.416377	2.14948	2.42796	0.279481	0.432587	0.767964	0.328086	0.817834	0.404973	0.152522	0.518049
0.348783	0.419081	1.91155	0.654307	0.262469	0.0607566	0.313504	0.984258	0.652164	0.389194	1.48578	0.239302
0.116261	0.435303	0.462341	1.31672	0.668323	0.422866	0.228445	1.01585	1.19388	0.93617	1.20703	0.51016
0.508304	0.443414	0.400154	0.540749	0.687765	0.955094	0.342667	1.23214	0.278747	0.323452	0.604829	0.841501
0.297412	0.454229	2.06566	0.181151	0.921071	0.228445	0.119083	0.279481	1.00717	0.794167	1.10447	0.518049
0.375821	0.492082	0.470452	0.270375	0.291632	0.354819	0.583264	0.600276	0.625867	1.73034	0.754721	0.907244
0.359598	0.494786	1.84396	0.962534	0.3694	0.328086	0.153107	0.347528	0.499641	0.478604	0.270858	1.15969
0.135187	0.527231	1.49788	0.859791	1.25645	0.291632	0.597845	0.449599	1.27803	1.541	2.39302	0.841501
0.189262	0.535342	2.15218	0.351487	0.26976	0.289202	0.230875	0.54924	0.781018	0.707387	0.954578	0.349749
0.183855	0.562379	1.78447	1.05716	0.133665	0.36697	0.444739	0.308644	0.391824	0.436529	0.712646	0.657423
0.154114	0.575898	2.309	1.88992	0.381552	0.332946	0.221154	0.872465	0.134114	0.715276	0.307674	0.994023
0.575898	0.627269	1.38161	0.608343	0.427727	0.809279	0.665893	0.981827	0.499641	0.804686	0.570643	0.549606
0.286597	0.638084	2.601	1.73851	0.486053	1.30748	0.347528	0.45446	1.16758	1.19914	0.76524	0.391824
0.34608	0.651603	2.19815	0.513712	0.918641	0.653742	0.668323	1.638	0.407602	1.16758	0.486493	0.762611
1.61954	0.667825	1.37621	0.697567	0.140955	0.461751	0.347528	0.447169	1.71456	1.54889	0.68372	1.49629
0.67864	0.681344	1.56006	0.462341	0.631869	0.925931	0.663463	2.52505	0.59694	1.02295	0.454937	0.928281
0.711085	0.684048	0.978756	0.25956	0.357249	0.498205	0.233306	1.25645	1.32799	0.483863	1.21492	0.34186
0.205485	0.702974	0.559676	0.994979	0.131234	0.381552	0.136095	1.20541	0.804686	0.660053	0.660053	0.491752
0.470452	0.789494	0.989571	1.3708	0.563822	0.622148	0.0801988	0.45689	0.930911	0.715276	0.888836	1.64619
0.513712	0.843569	1.12476	0.838161	0.481193	0.959955	0.238166	0.925931	0.34186	0.873058	0.447048	0.788907
0.438007	0.897644	2.40633	1.18965	0.503065	0.471472	0.123944	0.332946	0.34186	0.951948	1.24121	1.84604
0.827346	0.908459	1.77907	0.746234	2.73162	0.512786	0.617288	0.784976	0.586421	0.310304	3.17404	1.19914
1.46543	0.908459	1.57628	0.773272	0.520077	0.955094	0.374261	0.588124	0.820464	2.08272	1.9223	0.323452
0.67864	0.919274	1.85477	1.0085	0.469041	0.556531	0.138525	0.330516	0.318193	1.399	0.531198	1.27803
0.646195	1.03013	1.1572	0.505601	0.896768	0.755813	0.0874896	0.313504	0.920392	1.15969	1.20966	0.93617
0.792198	1.07339	1.38702	1.42487	0.850593	0.685335	0.578403	0.685335	2.88477	0.315563	1.09921	1.24647
0.337968	1.10583	0.383932	0.481267	1.06689	0.486053	0.388843	0.721789	0.660053	0.444418	0.478604	1.17021
1.23561	1.13287	1.48436	2.59019	1.99768	0.72908	0.801988	0.522507	1.60674	0.660053	0.959837	1.15969
0.337968	1.13557	1.08961	1.32754	0.853023	1.06689	0.690196	0.515216	0.307674	1.36481	1.71456	1.26751
0.535342	1.14639	1.72499	0.481267	1.03772	0.177409	0.682905	0.512786	1.96175	2.21683	0.360268	0.549606
0.757049	1.26535	2.3063	0.784087	1.15438	0.998839	0.527368	0.449599	0.533827	0.302415	1.0098	1.05714
1.64388	1.28428	0.770568	1.49517	1.35366	2.17266	0.906489	0.449599	1.3727	0.841501	1.65408	1.52785
0.797605	1.36539	0.36771	2.63886	1.19812	0.512786	1.13007	0.668323	0.604829	1.00717	0.573273	0.865169
0.375821	1.42217	0.416377	1.48706	1.24673	1.08147	0.882187	0.573543	3.2766	2.07483	0.715276	1.37533
0.508304	1.43028	0.535342	1.63306	0.308644	2.37437	0.383982	0.337807	2.56921	0.675831	0.236672	0.68109
0.300116	1.55195	0.359598	1.01661	1.14709	0.520077	0.213863	3.276	1.61463	1.03873	0.383935	0.539087
0.497489	1.67362	0.692159	0.659714	0.704777	0.36211	0.478762	0.464181	1.46474	1.01506	2.77958	0.539087
4.05021	1.71418	0.156817	1.93048	0.661032	1.58696	0.646451	2.01226	0.986134	0.731054	1.19125	0.546976
4.0448	1.77907	0.264967	0.905755	0.991548	0.498205	0.410715	0.36211	0.84939	0.857279	1.06503	1.98016
2.46582	1.85207	0.421784	1.11665	0.558961	0.896768	0.315935	0.874896	0.975616	0.867798	0.786278	1.32011
1.99807	1.87099	0.446118	2.11703	0.853023	0.476332	0.661032	0.444739	0.610088	1.12551	0.139374	0.557495
2.55504	2.03592	0.570491	2.51448	0.600276	0.461751	0.750952	0.478762	0.828353	1.07817	1.40689	1.10447
2.5983	2.78486	0.416377	0.148706	1.00613	1.31234	0.54438	0.425297	1.30959	1.1781	0.749462	2.90844
4.35844		0.146002	0.792198	0.490914	0.478762	0.541949	0.315935	1.19914	1.20703	1.27803	0.50753
		0.32445	2.02511	0.784976	0.758243	0.82386	0.435018	1.46474	1.50418	0.68372	0.965097
		0.416377	0.32445	0.63673	0.413145	0.816569	0.0947804	0.836242	0.662682	0.988764	0.815204
		0.146002	0.118965	1.44601	0.3694	0.692626	0.512786	1.15443	1.12288	0.412862	0.738943
		0.0865199	0.419081	0.447169	0.359679	0.461751	0.699917	2.10638	0.794167	2.26416	1.02295
		0.200077	0.505601	1.12521	1.24187	0.315935	0.646451	1.31748	1.1071	0.281377	1.17021
		0.329857	0.224411	1.028	0.54924	0.566252	0.374261	0.578532	2.08535	0.562754	0.733684
		0.38934	0.032445	0.646451	0.588124	0.981827	0.908919	0.675831	1.33851	0.949319	0.781018
		0.273078	0.148706	0.54438	0.148246	0.838442	0.228445	1.39637	1.19125	5.87473	0.833612
		0.121669	0.113557	0.692626	1.20298	0.600276	0.600276	0.773129	2.21683	0.791537	0.420751
		0.0973349	0.0432599	0.938083	0.330516	0.784976	0.646451	0.51542	0.954578	0.528568	0.891465
		0.148706		2.55664	0.27219	1.43143	0.391273	1.05714	0.725795	0.907244	4.78078
				1.54079	1.07175	1.58696	0.678044	0.357638	1.22018	3.77624	1.27014
				3.63325	1.05717	0.515216	0.170119	0.652164	1.07291	0.904614	1.27277
				1.66959	1.02557	1.55537	0.857884	3.03729	0.544346	1.83815	1.33325
				1.68903	0.0656172	0.828721	1.44601	0.954578	0.7705	0.723165	1.25699
				1.95879	1.97338	0.63673	0.690196	0.781018	0.915133	0.557495	1.31222
				1.72549	0.828721	0.558961	1.20298	0.17356	1.67774	0.68372	1.3017
				2.51046	1.17625	0.522507	0.522507	2.49558	1.21755
				1.51406	0.432587	0.82386	0.398564	1.44633	1.84604
				0.845733	0.289202	0.765534	0.748522	0.749462
				1.63557	1.11306	0.54438	0.933222	0.857279
				0.82386	0.54681	0.862744	0.767964	1.47
				0.806848	1.85672	0.524937	0.264899	0.531198
				1.13979	0.425297	0.661032	0.622148	0.360268
				3.70373	0.816569	0.442308	0.959955	3.60005
				2.15808	0.556531	0.335377	0.848163	1.85656
				1.93935	0.629439	0.238166	0.330516	0.418121
				2.11676	0.853023	0.678044	0.490914	0.857279
				0.991548	0.753382	2.47887	0.811709	0.262969
				2.25286		0.228445	0.787406	0.312933
				1.10091		0.794697	0.469041	0.276118
				0.682905		0.904059	0.816569	0.552235
				0.724219		2.66357	0.556531	0.418121
				0.464181		1.07904	0.342667	0.1683
				0.748522		0.614857	0.405854	0.920392
				2.66843		1.09848		0.51279
				0.940513		0.578403		1.76189
				0.974537		0.777685		0.733684
				0.726649		0.760673		2.21946
				0.609997		0.590555		1.27014
				5.32471		0.257608		1.08869
				0.306214		0.972106		1.01243
				1.8786		0.597845		0.688979
				0.938083		0.816569		1.2307
				1.06446		0.260038		0.370787
				0.938083		0.82386		0.84939
				1.48246				1.22018
				0.403424				0.289266
				0.743661				0.612718
				0.736371				0.694239
				0.699917				0.786278
				0.658602				1.49892
				0.592985				1.91179
				1.97338				0.978245
				0.933222				0.568013
				0.976967				0.544346
				1.16896				1.08869
				0.332946				0.441788
				0.126374				0.210375
				0.400994				1.0624
				0.0534658				2.03538
				0.736371
				1.27346
				0.216294
				1.3731
				0.583264
				0.359679
				2.48859
				0.719359
				1.35852
				0.809279
				0.976967
				0.264899
				1.22485
				0.437448
				0.704777
				1.24916
				0.848163
				0.481193
				1.48489
				1.29533
				0.63916
				0.887047
				0.262469
				0.935652
