# Supplementary material for: Glutamylation of centrosomes ensures their function by recruiting microtubule nucleation factors
Source: EMBO J. 2025 Apr 14;44(10):2976–96. doi: 10.1038/s44318-025-00435-y (PMC12084555; doi:10.1038/s44318-025-00435-y)
Supplement: Supplementary file 12 — Source data Fig. 5 [file 44318_2025_435_MOESM12_ESM.zip › SD Figure 5/5H.xlsx]

## Sheet: Sheet1
Ce3-FRB-CEP170C	Ce3-FRB-CEP170C-NEDD1	Ce3-FRB-CEP170C	Ce3-FRB-CEP170C-NEDD1
CCP5CD-Neon-FKBP	CCP5CD-Neon-FKBP	CCP5CDDM-Neon-FKBP	CCP5CDDM-Neon-FKBP
5.26	1.68	4.17	2.94
3.61	1.95	4.32	4.35
5.26	3.32	9.61	7.02
2.39	2.41	4	5.89
4.75	1.51	0.31	4.72
3.43	7.53	7.95	8.98
1.29	4.24	7.07	2.42
0.43	4.75	1.71	4.87
1.88	3.36	1.48	2
1.1	5.26	7.64	0.67
1.39	5.74	1.74	1
1.33	14.98	6.82	3.56
0.5	5.29	5.54	3.18
0.7	6.19	7.96	1.3
0.68	6.85	6.6	3.91
0.57	0.64	8.54	6.99
2.13	4.19	5.11	2.25
1.06	1.55	9.62	6.43
1.28	1.98	8.13	1.9
5.99	2.32	5.09	2.58
2.51	7.39	5.77	1.71
2.63	5.05	3.62	0.96
0.76	9.12	2.07	3.68
1.74	2.52	3.66	5.07
1.9	3.4	4.16	3.1
1.62	1.83	8.9	4.4
3.06	2.08	6.58	2.76
5.42	6.58	5.83	2.86
2.51	2.36	6.86	3.73
2.39	2.92	4.28	1.87
2.93	4.2	5.13	5.27
1.25	3.12	1.42	1.78
4.57	1.82	5.49	9.58
1.25	6.34	4.03	4.91
1.98	1.32	6.38	1.78
2.8	2.53	8.53	2.9
6.08	6.92		5.53
2.95	2.47		9.76
1.39	4.09		5.5
1.88	3.97		6.04
1.11	2.13		3.76
1.84	10.3		2.44
	2.6		7.14
	3.81		3.35
	14.96		4.13
	1.61		7.83
	1.345		9.3
	1.64		16.12
	4.68		2.93
	1.19		7.49
	1.54
	3.36
	9.45
