# Supplementary material for: Glutamylation of centrosomes ensures their function by recruiting microtubule nucleation factors
Source: EMBO J. 2025 Apr 14;44(10):2976–96. doi: 10.1038/s44318-025-00435-y (PMC12084555; doi:10.1038/s44318-025-00435-y)
Supplement: Supplementary file 12 — Source data Fig. 5 [file 44318_2025_435_MOESM12_ESM.zip › SD Figure 5/5G.xlsx]

## Sheet: Sheet1
	Ce3-FRB-CEP170C
	CCP5CD-Neon-FKBP
	Cell number			Percentage
	Dispersed	Normal	Condensed	Dispersed	Normal	Condensed
1st experiment	2	6	11	10.5263	31.5789	57.8947
2nd experiment	0	2	2	0	50	50
3rd experiment	1	8	13	4.54545	36.3636	59.0909
	Ce3-FRB-CEP170C-NEDD1
	CCP5CD-Neon-FKBP
	Cell number			Percentage
	Dispersed	Normal	Condensed	Dispersed	Normal	Condensed
1st experiment	0	11	6	0	64.7059	35.2941
2nd experiment	1	7	7	6.66667	46.6667	46.6667
3rd experiment	0	16	8	0	66.6667	33.3333
	Ce3-FRB-CEP170C
	CCP5CDDM-Neon-FKBP
	Cell number			Percentage
	Dispersed	Normal	Condensed	Dispersed	Normal	Condensed
1st experiment	1	10	5	6.25	62.5	31.25
2nd experiment	0	5	2	0	71.4286	28.5714
3rd experiment	1	14	1	6.25	87.5	6.25
	Ce3-FRB-CEP170C-NEDD1
	CCP5CDDM-Neon-FKBP
	Cell number			Percentage
	Dispersed	Normal	Condensed	Dispersed	Normal	Condensed
1st experiment	0	13	8	0	61.9048	38.0952
2nd experiment	0	7	7	0	50	50
3rd experiment	0	13	4	0	76.4706	23.5294
