# Supplementary material for: Glutamylation of centrosomes ensures their function by recruiting microtubule nucleation factors
Source: EMBO J. 2025 Apr 14;44(10):2976–96. doi: 10.1038/s44318-025-00435-y (PMC12084555; doi:10.1038/s44318-025-00435-y)
Supplement: Supplementary file 13 — Source data Fig. 6 [file 44318_2025_435_MOESM13_ESM.zip]

Archive with 8 entries (7 files):
- SD Figure 6/
- SD Figure 6/6F.jpg
- SD Figure 6/6D.xlsx
- SD Figure 6/6B.jpg
- SD Figure 6/6H.xlsx
- SD Figure 6/6C.xlsx
- __MACOSX/SD Figure 6/._6C.xlsx
- SD Figure 6/6G.xlsx
