# Supplementary material for: Glutamylation of centrosomes ensures their function by recruiting microtubule nucleation factors
Source: EMBO J. 2025 Apr 14;44(10):2976–96. doi: 10.1038/s44318-025-00435-y (PMC12084555; doi:10.1038/s44318-025-00435-y)
Supplement: Supplementary file 13 — Source data Fig. 6 [file 44318_2025_435_MOESM13_ESM.zip › SD Figure 6/6D.xlsx]

## Sheet: Sheet1
Neon-FKBP				CCP5CD-Neon-FKBP				CCP5CDDM-Neon-FKBP
Serum starvation				Serum starvation				Serum starvation
0 h	Ciliated cell	Total	Percentage of ciliated cells	0 h	Ciliated cell	Total	Percentage of ciliated cells	0 h	Ciliated cell	Total	Percentage of ciliated cells
1st experiment	36	80	45	1st experiment	17	43	39.5349	1st experiment	20	60	33.3333
2nd experiment	25	60	41.6667	2nd experiment	10	36	27.7778	2nd experiment	35	75	46.6667
3rd experiment	8	36	22.2222	3rd experiment	37	67	55.2239	3rd experiment	25	55	45.4545
4 h	Ciliated cell	Total	Percentage of ciliated cells	4 h	Ciliated cell	Total	Percentage of ciliated cells	4 h	Ciliated cell	Total	Percentage of ciliated cells
1st experiment	50	65	76.9231	1st experiment	32	60	53.3333	1st experiment	40	60	66.6667
2nd experiment	42	60	70	2nd experiment	19	41	46.3415	2nd experiment	30	41	73.1707
3rd experiment	32	46	69.5652	3rd experiment	10	36	27.7778	3rd experiment	34	54	62.963
24 h	Ciliated cell	Total	Percentage of ciliated cells	24 h	Ciliated cell	Total	Percentage of ciliated cells	24 h	Ciliated cell	Total	Percentage of ciliated cells
1st experiment	75	80	93.75	1st experiment	14	35	40	1st experiment	22	35	62.8571
2nd experiment	40	56	71.4286	2nd experiment	24	42	57.1429	2nd experiment	23	26	88.4615
3rd experiment	43	51	84.3137	3rd experiment	19	39	48.7179	3rd experiment	34	40	85
