# Supplementary material for: Glutamylation of centrosomes ensures their function by recruiting microtubule nucleation factors
Source: EMBO J. 2025 Apr 14;44(10):2976–96. doi: 10.1038/s44318-025-00435-y (PMC12084555; doi:10.1038/s44318-025-00435-y)
Supplement: Supplementary file 13 — Source data Fig. 6 [file 44318_2025_435_MOESM13_ESM.zip › SD Figure 6/6H.xlsx]

## Sheet: Sheet1
Neon-FKBP
0 h	Ciliated cells	Total	Percentage	1 h	Ciliated cells	Total	Percentage
1st experiment	48	68	70.5882	1st experiment	26	43	60.4651
2nd experiment	35	52	67.3077	2nd experiment	30	40	75
3rd experiment	30	41	73.1707	3rd experiment	43	46	93.4783
CCP5CD-Neon-FKBP
0 h	Ciliated cells	Total	Percentage	1 h	Ciliated cells	Total	Percentage
1st experiment	26	53	49.0566	1st experiment	15	35	42.8571
2nd experiment	60	72	83.3333	2nd experiment	20	39	51.2821
3rd experiment	48	65	73.8462	3rd experiment	26	36	72.2222
4nd experiment	24	39	61.5385	4nd experiment	25	35	71.4286
5th experiment	38	45	84.4444	5th experiment	18	26	69.2308
6th experiment	48	65	73.8462	6th experiment	15	29	51.7241
				7th experiment	19	25	76
CCP5CDDM-Neon-FKBP
0 h	Ciliated cells	Total	Percentage	1 h	Ciliated cells	Total	Percentage
1st experiment	22	28	78.5714	1st experiment	11	15	73.3333
2nd experiment	18	22	81.8182	2nd experiment	13	18	72.2222
3rd experiment	14	22	63.6364	3rd experiment	15	17	88.2353
