# Supplementary material for: Glutamylation of centrosomes ensures their function by recruiting microtubule nucleation factors
Source: EMBO J. 2025 Apr 14;44(10):2976–96. doi: 10.1038/s44318-025-00435-y (PMC12084555; doi:10.1038/s44318-025-00435-y)
Supplement: Supplementary file 13 — Source data Fig. 6 [file 44318_2025_435_MOESM13_ESM.zip › SD Figure 6/6C.xlsx]

## Sheet: Sheet1
	Neon-FKBP			CCP5CD-Neon-FKBP			CCP5CDDM-Neon-FKBP
Serum Starvation	0 h	4 h	24 h	0 h	4 h	24 h	0 h	4 h	24 h
	5.14	6.93	5.5825	6.075	5.64	5.94	0.1	0.23	0.54
	4.91	6.37	4.9725	4.905	6.435	5.15	0.11	0.14	1.18
	4.17	6.25	4.63	4.875	6.3	4.45	0.15	0.15	2.05
	3.78	6.03	4.42	4.665	6.09	4.05	0.15	0.11	2.54
	3.69	4.78	4.355	3.96	5.55	3.93	0.14	0.12	0.54
	3.67	4.69	4.0075	3.945	5.445	3.33	0.14	0.16	2.16
	3.6	3.87	3.7075	3.855	5.055	3.32	0.15	0.2	0.54
	3.6	3.6	3.6175	3.525	4.815	3.27	0.2	0.21	0.98
	3.53	3.6	3.5825	3.24	4.695	2.96	0.24	0.23	0.54
	3.31	3.53	3.55	3.045	4.575	2.89	0.15	0.25	0.87
	3.21	3.21	3.43	3.03	4.29	2.87	0.11	0.14	0.54
	3.2	3.2	3.21	2.985	4.24	2.75	0.18	0.19	2.18
	2.98	2.98	3.07	2.97	4.23	2.67	0.19	0.18	2.66
	2.96	2.96	2.85	2.94	4.05	2.64	0.16	0.15	2.84
	2.89	2.89	2.7	2.94	3.975	2.59	0.12	0.13	3.23
	2.89	2.89	2.65	2.93	3.945	2.58	0.16	0.26	1.47
	2.81	2.81	2.41	2.835	3.93	2.42	0.13	0.29	0.65
	2.81	2.81	2.32	2.655	3.885	2.11	0.14	0.24	1.66
	2.8	2.8	2.12	2.535	3.78	2.07	0.15	0.25	2.7
	2.76	2.76	1.98	2.34	3.72	1.87	0.12	0.31	0.12
	2.66	2.66	1.9	2.22	3.66	1.54	0.16	0.26	0.35
	2.55	2.65	1.78	2.175	3.645	1.36	0.23	0.25	0.45
	2.49	2.65	1.64	2.055	3.615	1.13	0.12	0.58	0.24
	2.4	2.47	1.59	2.055	3.615	1.05	0.15	0.21	0.25
	2.4	2.39	1.5	2.055	3.585	0.54	0.16	0.21	0.26
	2.37	2.3	1.46	2.04	3.555	0.54	0.18	0.19	0.35
	2.32	2.17	1.36	1.98	3.42	0.51	0.13	0.58	0.36
	2.31	2.05	1.01	1.935	3.22	0.35	0.15	0.375	0.39
	1.99	1.97	0.81	1.875	3.19	0.29	0.14	0.525	0.54
	1.96	1.86	0.65	1.86	3.165	0.29	0.12	0.57	0.24
	1.95	1.85	0.54	1.8	3.15	0.25	0.16	0.585	0.25
	1.83	1.69	0.51	1.755	3.12	0.25	0.17	0.615	0.48
	1.81	1.64	0.19	1.755	3.045	0.24	0.15	0.66	0.58
	1.75	1.52	0.11	1.635	2.99	0.24	0.16	0.69	0.69
	1.36	1.48		1.54	2.985	0.23	0.12	0.69	0.58
	1.15	1.37		1.47	2.985	0.23	0.11	0.705	0.53
	1.14	1.34		1.38	2.895	0.23	0.13	0.735	0.69
	1.06	0.99		1.35	2.89	0.23	0.14	0.795	0.89
	0.79	0.95		1.29	2.8	0.23	0.18	0.84	1.52
	0.64	0.76		1.28	2.76	0.23	0.16	0.87	1.55
	0.52	0.73		1.26	2.72	0.21	0.2	0.885	1.59
	0.5	0.67		1.245	2.67	0.21	0.21	0.9	1.99
	0.35	0.62		1.245	2.67	0.15	0.23	1.035	2.1
	0.3	0.21		1.245	2.58	0.13	0.19	1.08	2.36
	0.3	0.2		1.2	2.54	0.12	0.17	1.35	2.23
	0.3	0.2		1.17	2.535	0.18	0.15	1.44	2.5
	0.28	0.2		1.14	2.49	0.16	0.16	1.45	2.54
	0.26	0.2		1.14	2.445	0.12	0.18	1.47	2.85
	0.26	0.18		1.095	2.445	0.16	0.15	1.56	2.56
	0.25	0.18		1.005	2.445	0.15	0.11	1.59	2.84
	0.25	0.16		0.975	2.4	0.45	0.17	1.87	2.69
	0.24	0.15		0.975	2.325	0.42	0.15	1.99	3.56
	0.24	0.15		0.945	2.3	0.33	0.12	1.99	3.65
	0.233	0.15		0.945	2.28	0.37	0.13	2.025	3.84
	0.23	0.15		0.93	2.265	0.31	0.14	2.03	3.31
	0.23	0.14		0.9	2.265		0.12	2.055	3.69
	0.223	0.14		0.9	2.205		0.15	2.085	4.36
	0.22	0.14		0.885	2.19		0.16	2.205	4.38
	0.21	0.13		0.84	2.19		0.11	2.54	5.26
	0.21	0.13		0.78	2.13		0.13	2.565	3.56
	0.21	0.11		0.78	2.01		0.15	2.58	3.69
	0.21	0.11		0.78	1.98		0.12	2.58	3.54
	0.21	0.11		0.75	1.96		0.14	2.58	3.69
	0.21	0.1		0.705	1.95		0.15	2.655	4.23
	0.2	0.1		0.69	1.89		0.16	2.68	4.56
	0.2	0.1		0.69	1.875		0.14	2.685	4.85
	0.2	0.1		0.66	1.875		0.12	2.79	4.21
	0.2	0.09		0.6	1.85		0.13	2.79	4.32
	0.2			0.585	1.84		0.11	2.925	4.52
	0.2			0.57	1.83		0.23	3.015	4.69
	0.2			0.555	1.83		0.14	3.075	4.85
	0.2			0.48	1.815		0.15	3.105	5.36
	0.2			0.45	1.8		0.11	3.12	5.36
	0.2			0.34	1.785		0.15	3.25	5.57
	0.19			0.32	1.76		0.18	3.3	5.86
	0.18			0.27	1.695		0.11	3.45	5.95
	0.18			0.26	1.68		0.25	3.675	4.56
	0.17			0.26	1.68		0.26	3.78	4.51
	0.17			0.26	1.56		0.27	3.78	4.01
	0.16			0.25	1.545		0.36	3.885	4.63
	0.16			0.25	1.53		0.36	3.96
	0.15			0.25	1.5		0.39	4.08
	0.15			0.25	1.47		0.405	4.275
	0.15			0.25	1.455		0.42	4.425
	0.15			0.25	1.455		0.42	4.83
	0.15			0.25	1.42		0.45	5.73
	0.15			0.24	1.335		0.465	7.605
	0.15			0.24	1.29		0.57	0.54
	0.15			0.23	1.275		0.585	0.54
	0.15			0.23	1.21		0.6	0.68
	0.15			0.23	1.2		0.615	2.74
	0.15			0.23	1.2		0.66	0.54
	0.15			0.23	1.17		0.675	0.65
	0.15			0.23	1.17		0.705	1.33
	0.15			0.23	1.14		0.705	0.54
	0.14			0.21	1.11		0.735	4.5
	0.14			0.21	1.11		0.855	2.57
	0.13			0.21	1.1		1.08	5.76
	0.13			0.21	1.095		1.17	2.87
	0.13			0.21	1.08		1.17	2.99
	0.13			0.21	1.08		1.275	0.65
	0.12			0.21	1.05		1.35	4.46
	0.12			0.21	1.05		1.395	1.78
	0.115			0.21	1.05		1.41	0.54
	0.11			0.21	1.02		1.41	0.65
	0.11			0.2	0.96		1.59	0.54
	0.1			0.19	0.96		1.59	0.57
	0.1			0.19	0.96		1.62	0.54
	0.1			0.19	0.93		1.695	0.65
	0.1			0.19	0.93		1.8	0.54
	0.1			0.19	0.855		2.01	2.8
	0.1			0.19	0.84		2.04	0.54
	0.1			0.18	0.825		2.265	2.08
	0.1			0.18	0.81		2.28	0.54
	0.1			0.18	0.795		2.445	2.4
	0.1			0.18	0.78		2.46	0.65
	0.1				0.72		2.565	0.54
	0.09			0.18	0.69		2.64	1.27
	0.08			0.18	0.63		2.745	1.06
	0.08			0.18	0.615		2.82	3.29
	0.08				0.6		2.82	1.6
	0.05			0.17	0.555		2.88	1.87
	0			0.17	0.525		2.88	3.15
				0.16	0.5		3.015	0.68
				0.16	0.465		3.075	1
				0.16	0.42		3.15	0.54
				0.16	0.4		3.195	2.74
					0.35		3.39	3.11
				0.16	0.31		3.405	0.57
				0.16	0.29		3.42	3.67
				0.16	0.29		3.66	1.68
					0.28		3.675
				0.15	0.27		3.81
				0.15	0.26		4.065
				0.15	0.25		4.185
				0.15	0.25		4.275
					0.25		4.32
				0.15	0.25		4.56
				0.15	0.25		5.16
					0.25		0.24
				0.15	0.24		0.26
				0.15	0.23		0.13
				0.15	0.23		0.15
				0.15	0.23		0.17
				0.14	0.23		0.11
				0.14	0.23		0.16
				0.14	0.23		0.18
				0.14	0.23		0.23
					0.23		1.9
				0.14	0.21		0.56
				0.14	0.21		0.19
				0.13	0.21		0.14
				0.13	0.21		0.16
				0.13	0.21		0.18
				0.13	0.21		0.23
					0.21		0.56
				0.12	0.21		4.55
				0.12	0.2		0.24
				0.12	0.2		0.24
					0.19		2.16
				0.12	0.19		0.23
				0.12	0.19		0.45
				0.12	0.18		2.6
				0.11	0.18		3.03
					0.18		2.06
				0.11	0.18		0.56
				0.11	0.18		0.45
				0.11	0.17		0.56
				0.11	0.17		0.25
				0.11	0.16		3.95
				0.11	0.16		0.54
				0.11	0.16		3.79
					0.16		0.65
					0.16		0.75
					0.16		0.13
					0.16		2.15
					0.16		1.62
					0.15		0.24
					0.15		2.83
					0.15		0.26
					0.15		0.24
					0.15
					0.15
					0.15
					0.15
					0.15
					0.15
					0.15
					0.15
					0.15
					0.15
					0.15
					0.15
					0.15
					0.15
					0.15
					0.15
					0.15
					0.15
					0.14
					0.14
					0.14
					0.14
					0.14
					0.14
					0.14
					0.14
					0.14
					0.14
					0.14
					0.13
					0.13
					0.13
					0.13
					0.13
					0.13
					0.13
					0.13
					0.13
					0.12
					0.12
					0.12
					0.12
					0.12
					0.12
					0.12
					0.12
					0.12
					0.12
					0.12
					0.12
					0.12
					0.12
					0.12
					0.11
					0.11
					0.11
					0.11
					0.11
					0.11
					0.11
					0.11
					0.11
					0.11
					0.11
					0.11
					0.11
					0.1
					0.1
					0.1
					0.09
					0.08
					0.08
					0.08
					0.08
					0.06
					0.05
