# Supplementary material for: Glutamylation of centrosomes ensures their function by recruiting microtubule nucleation factors
Source: EMBO J. 2025 Apr 14;44(10):2976–96. doi: 10.1038/s44318-025-00435-y (PMC12084555; doi:10.1038/s44318-025-00435-y)
Supplement: Supplementary file 13 — Source data Fig. 6 [file 44318_2025_435_MOESM13_ESM.zip › SD Figure 6/6G.xlsx]

## Sheet: Sheet1
Neon-FKBP				CCP5CD-Neon-FKBP				CCP5CDDM-Neon-FKBP
0 min	30 min	60 min	120 min	0 min	30 min	60 min	120 min	0 min	30 min	60 min	120 min
5.4	2.3	0.18	2.28	0.18	1.56	1.86	0.54	1	0.54	2.83	1.87
4.11	6.23	0.15	6.54	0.84	1.54	0.54	0.34	2.7	0.5	2.43	0.36
0.35	4.23	7.01	2.6	0.19	0.18	0.42	0.21	5.13	4.2	5.22	3.29
3.08	5.02	2.27	3.38	0.23	0.14	0.58	1.8	1.18	4.44	3.29	0.23
0.45	1.53	3.67	0.29	0.54	0.17	0.15	0.24	4.61	1.89	4.7	8.96
0.93	2.37	2.28	0.25	0.12	1.8	1.07	0.94	2.23	0.54	0.53	1.09
4.47	0.13	3.45	2.53	0.12	0.14	0.54	1.18	4.51	3.61	2.61	6.34
0.14	3.33	0.16	0.12	0.86	0.25	0.53	0.54	1.89	0.46	0.63	5.43
2.77	5.32	1.38	2.23	0.15	1.93	1.91	1.65	0.69	0.69	0.23	6.54
2.07	0.97	2.13	2.21	0.25	0.86	1.63	1.59	2.62	2.49	4.04	2.15
2.55	0.15	2.73	0.23	0.58	0.26	1.44	0.25	4.54	2.62	4.19	7.89
3.98	0.12	1.3	2.36	0.59	0.11	1.41	0.15	2.3	0.36	0.25	0.26
3.09	3.36	0.15	2.12	0.8	0.13	0.15	0.25	11.38	4.78	3.17	0.54
3.21	0.19	1.81	2.17	0.25	1.14	0.11	1.2	0.74	3.55	0.55	0.77
0.21	1.42	2.49	6.32	0.52	0.13	0.85	0.68	0.13	2.14	0.56	2.29
0.18	0.15	4.12	2.23	0.21	0.26	0.12	0.25	0.45	4.13	4.13	1.24
2.64	0.15	3.15	2.65	0.21	1.67	0.15	0.26	1.27	2.3	4.92	0.72
0	2.53	4.03	0.8	0.75	1.93	0.16	0.11	1.78	5.59	4.76	3.64
4.63	0.15	4.08	1.87	0.69	0.25	1.35	0.12	2.52	4.58	1.3	3.18
0.58	3.58	2.9	0.54	0.59	1.14	0.15	0.23	3.74	4.39	3.66	0.13
0.35	4.3	4.03	2.05	0.54	0.99	1.18	0.65	2.11	1.08	0.6	0.69
4.12	2.66	3.46	0.15	0.28	0.15	0.25	0.56	0.26	0.81	1.14	5.31
3.04	3.93	1.33	3.65	0.54	0.11	0.21	0.15	0.55	2.39	2.73	4.44
4.16	3.21	0.15	0.25	0.15	0.15	1.01	0.25	2.4	1.74	3.13	1.39
3.5	2.88	3.75	2.06	0.18	0.15	0.13	0.62	1.49	4.54	0.53	6.99
4.86	3.05	0.14	3.11	0.9	1.84	1.78	1.8	7.87	1.42	2.82	1.75
3.58	2.33	7.23	2.39	0.11	0.15	1.56	1.59	2.42	7.64	1.02	2.62
5.21	0.15	2.92	0.3	0.25	0.14	1.5	0.54	0.47	0.47	0.42	0.62
0.69	6.66	2.83	2.3	0.54	0.14	1.14	0.35	0.8	2.17	0.56	3.39
1.88	3.1	0.25	2.67	0.18	0.88	0.55	0.23	4.94	4.22	0.62	2.49
0.21	4.98	4.08	3.24	0.58	0.21	0.15	0.69	6.19	0.48	0.45	0.26
2.17	0.13	0.24	2.56	0.55	1.74	1.88	1.07	5.5	4.33	1.31	1.86
2.37	1.64	0.23	2.3	0.35	0.99	0.13	1.37	3.32	0.63	1.5	0.5
0.16	2.7	1.85	0.12	0.19	0.14	0.57	1.35	0.25	0.69	0.52	4.81
0.15	0.11	0.15	2.98	0.64	1.16	1.05	0.18	1.03	4.39	0.56	2.02
3.45	2.93	0.16	7.69	0.53	1.09	0.12	1.2	0.19	0.69	3.23	0.35
0	0.15	2.35	3.1	0.15	0.12	1.78	0.25	0.52	0.58	0.45	1.78
0.54	3.61	2.85	1.96	0.54	0.12	0.25	0.36	3.54	0.59	5.66	0.25
3.9	0.11	2.16	3.43	0.11	1.24	0.26	1.07	1	0.87	4.3	0.99
1.92	4.75	2.36	0.54	0.57	0.15	0.13	0.25	0.56	0.52	4.11	3.05
0.13	3	2.8	2.75	0.35	0.15	1.91	1.8	4.04	7.92	5.97	1.68
2.02	2.37	0.2	0.25	0.25	1.11	0.75	1.86	0.12	3.71	0.44	0.25
0.36	1.12	3.04	0.15	0.11	0.12	0.64	0.73	0.14	3.95	0.69	3.73
1.11	0.11	2.48	2.07	0.16	0.11	1.37	1.67	7.34	0.36	1.93	2.68
0.63	0.13	0.21	3.7	0.14	0.16	0.64	0.32	0.54	5.53	0.26	0.75
0.54	7.02	0.11	0.59	0.18	0.25	0.36	0.65	3.6	5.91	6.49	2.3
0.25	0.14	3.87	7.02	0.26	1.67	0.12	0.54	0.15	0.96	4.73	0.44
4.44	4.6	3.17	7.36	0.21	0.14	1.39	0.9	0.68	0.44	6.63	1
0.33	3.23	3.4	2.23	0.85	0.12	1.37	0.12	0.54	4.25	2.85	3.35
0.11	0.11	2.26	2.15	0.11	1.88	0.18	0.25	2.67	5.13	3.69	0.65
2.43	3.39	0.17	2.98	0.15	0.16	0.56	1.31	4.7	2.98		0.99
3.99	4.57	3.23	2.16	0.86	0.99	1.5	1.5	0.75	0.58		0.24
3.08	0.18	1.26	2.77	0.15	0.94	0.45	0.26	0.52	4.2		0.45
3.13	0.21	7.41	2.23	0.24	1.24	1.05	1.97	7.04	3.36		1.43
0.93	0.19	3.87	2.27	0.26	0.11	1.09	0.24	0.68	0.26		7.99
4.67	0.15	7.55	5.69	0.23	0.99	0.67	0.79	4.39	0.52		3.39
4.47	0.11	0.21	2.92	0.54	0.12	0.54	1.09	0.49	7.64		3.61
0.54	3.62	2.59	2.55	0.18	1.31	0.17	1.26	1.98	1.81		7.68
5.29	3.85	2.18	3.09	0.54	1.91	1.41	0.48	4.94	2.79		4.07
4.2	6.29	2.75	3.27	0.25	0.23	0.14	0.35	0.52	1.12		0.12
0.69	3.35	2.2	3.24	0.54	1.56	0.21	0.32	1.99	3.15		1.52
2.28	5.66	3.05	0.93	0.15	0.15	1.71	0.19	3.61	1.31		4.36
2.92	3.12	1.54	2.66	0.19	0.23	0.48	0.69	6.62	0.69		0.19
1.43	2.42	3.1	2.54	0.57	1.03	0.15	0.26	3.67	3.05		6.01
0.12	3.82	2.18	0.19	0.13	0.75	0.25	0.67	0.15	0.52		4.71
4.16	7.03	4.16	2.09	0.13	1.65	1.8	0.41	3.86	4.2		5.13
3.42	0.15	2.99	2.31	0.89	0.18	0.54	1.01	6.29	1.78		0.16
4.86	5.45	3.16	2.85	0.17	0.28	0.13	1.54	1.44	0.51		1.99
0.47	0.14	3.62	2.03	0.21	0.16	0.16	0.16	2.86	0.45		5.38
0.54	1.69	1.27	2.01	0.54	0.15	0.51	0.35	2.7	0.13		1.72
2.96	6.35	0.12	0.57	0.54	0.77	0.99	2.01	1.49	0.24		2.9
4.05	0.15	2.72	1.29	0.54	0.18	1.71	1.52	0.71	4.33		0.87
0.69	2.52	0.11	1.97	0.15	0.15	1.16	0.39		3.48		0.31
2.91	2.92	0.18	0.14	0.14	0.23	0.6	0.35		3.8		0.6
3.94	4.01	2.64	2.57	0.58	1.01	0.19	0.21		0.53		0.54
3.77		0.12	3.58	0.18	0.18	1.5	1.24				0.25
0.26		2.46	0.19	0.45	0.21	1.5	0.84				1.39
2.4		1.65	5.26	0.13	0.12	0.16	1.93				3.55
2.28		6.02	2.06	0.19	0.77	0.15	1.2				2.67
4.91		1.95	0.21	0.25	0.84	0.32	1.33				7.12
1		5.36	2.03	0.15	1.37	0.56	0.21				0.46
4.44		3.12	1.05	0.57	0.81	0.14	0.21				3.15
2.77		3.27	2.14	0.16	1.74	0.54	0.86				1.81
4.86		3.71	7.79	0.46	0.11	1.59	0.51
5.67		0.13	2.88	0.24	0.18	0.18	0.54
5.4		2.65	0.26	0.19	0.15	0.55	1.95
5.38		2.88	2.9	0.8	0.24	1.01	1.74
3.56		3.2	2.56	0.54	1.76	0.15	0.62
0.25		2.93	2.76	0.54	0.18	1.26	1.37
0.58		0.11	1.58	0.26	0.18	1.76	0.21
0.12		5.42	0.21	0.55	0.23	0.12	1.29
0.35		0.12	7.55	0.79	0.15	0.14	0.13
5.54		2.69	2.89	0.19	1.88	1.29	0.24
2.73		3.01	4.84	0.18	0.15	1.46	1.14
3.88		3.71	0.15	0.56	0.15	0.62	1.41
4.77		2.9	2.1	0.12	1.59	0.54	0.36
6.04		0.13	0.21	0.28	0.14	1.65	1.33
1.49		1.07	6.53	0.54	1.09	1.86	1.33
1.91		0.18	2.84	0.11	1.67	0.15	0.24
3.94		2.39	0.81	0.57	0.88	0.12	0.16
4.75		3.24	6.21	1.39	0.13	1.18	0.29
3.18		3.24	3.47	2.16	0.14	0.68	0.6
0.23		7.32	1.69	1.44	0.92	1.37	1.71
7.3		0.25	2.6	1.91	0.14	0.13	0.23
0.13		5.2	0.14	2.25	0.19	1.86	1.88
2.7		3.1	3.18	2.44	1.88	0.12	0.84
4.38		1.7	2.12	1.69	0.14	0.14	0.26
3.79		3.45	4.25	1.91	1.67	1.2	0.36
4.3		7.79	0.25	1.93	1.18	0.26	0.24
3.46		3.33	3.27	2.51	0.17	1.74	0.69
4.14		6.23	2.23	1.99	0.15	1.44	1.91
3.83		2.43	2.64	2.31	0.16	0.21	0.21
2.94		0.94	0.25	2.38	0.11	1.88	1.74
2.79		0.18	3.59	1.09	1.56	0.12	1.93
3.58		3.09	0.19	2.18	0.15	0.23	0.54
3.84		3.15	4.03	1.52	1.54	0.57	0.54
0.25		0.12	7.04	0.96	0.16	1.54	0.21
0.15		2	2.09	2.38	0.64	1.88	0.36
0.16		3	0.21	1.99	0.13	0.15	1.14
3.84		3.49	0.56	1.07	1.33	0.24	1.84
3.71		1.66	0.85	2.42	4.18	2.46	3.19
0.15		0.16	2.93	1.54	4.05	3.56	2.72
0.14		2.39	6.89	1.03	4.24	1.97	3.73
2.65		2.87	0.15	1.74	2.7	2.96	2.33
4.7		4.65	7.85	1.41	2.63	2.91	2.85
0.52		0.19	7.66	1.22	4.71	2.93	2.48
4.39		3.59	0.14	1.26	3.21	5.78	2.16
5.43		3.35	0.14	1.84	2.36	4.88	3.36
0.52		2.96	2.92	1.31	6.23	3.21	4.35
3.18			2.63	2.38	2.27	3.47	3.64
4.23			2.92	1.84	2.33	3.83	3.49
4.33			0.13	2.59	6.23	5.16	6.68
0.15			2.95	1.61	5.85	2.18	6.08
1.17			3.11	2.55	5.27	4.13	2.98
0.13			3.72	1.65	7.28	4.63	2.23
0.25			3.56	1.95	6.6	3.43	3.73
4.46			3.49	2.55	3.34	4.28	4.24
0.36			0.55	0.96	7.54	3.34	2.72
3.54			2.6	1.39	2.72	5.27	2.25
4.17			0.53	1.18	3.15	4.09	6.28
4.47			2.7	2.29	3.45	3.04	4.97
2.92			0.21	0.92	2.36	3.02	4.05
4.38			2.78	1.44	1.97	4.82	2.08
4.46			2.81	1.97	4.26	4.97	3.32
2.46			4.87	1.11	2.14	4.52	2.18
3.25			6.99	1.54	3.56	3.02	6.08
2.85			2.33	0.96	1.97	3.68	3.9
1.14			6.66	1.71	2.42	2.14	2.25
0.26			2.01	1.11	6.19	2.76	3.11
4.47			0.28	1.48	1.95	1.95	3.02
1.03			2.96	2.27	3.04	2.78	2.85
0.22			7.55	1.01	9.72	2.31	4.54
2.22			1.49	2.61	3.96	2.14	3.08
1.62			1.08	1.61	3.06	5.27	2.68
0.54			2.12	0.96	2.61	2.1	2.68
4.65			1.59	1.93	2.57	2.72	3.36
5.24			2	1.78	2.38	4.11	2.55
3.25			0.13	1.52	4.31	2.18	5.59
3.35			0.57	2.66	2.93	2.68	3.75
0.56				0.9	4.13	2.16	4.76
0.52				2.14	4.52	2.4	3.64
				2.38	5.59	4.05	2.91
				1.26	3.56	5.08	4.13
				1.84	6.15	3.88	2.16
				1.31	2.27	5.23	2.16
				1.44	4.8	4.46	2.93
				1.52	5.31	1.93	2.1
				1.93	3.75	2.74	2.1
				1.35	2.1	2.25	4.2
				2.03	7.37	4.16	2.59
				1.93	9.4	4.2	2.36
				1.5	2.18	3.77	2.25
				2.51	4.16	3.43	2.16
				1.01	4.2	2.33	2.48
				1.29	3.96	4.33	5.46
				1.91	6.73	3.21	2.59
				1.93	6.3	3.58	2.27
				2.36	2.87	2.44	2.66
				2.1	3.9	3.56	5.98
				2.08	3.51	3.06	3.06
				1.69	3.53	3.11	7.5
				0.99	4.69	2.23	2.83
				2.21	2.91	2.1	2.23
				1.54	6.53	2.89
				1.14	2.25	4.88
				1.63	2.25	2.27
				1.24	2.38	3.08
				2.36	3.08	4.93
				1.65	2.06	3.92
				2.48	1.99	3.94
				1.59	4.05
				0.96	2.27
				1.33	6.47
				2.25	2.63
				1.69	5.87
				0.99	8.38
				0.99	5.83
				0.96	5.21
				0.94	3.04
				1.22	2.68
				4.46	4.39
				3.43	1.95
				3.81	2.23
				4.67	3.73
				5.36	2.44
				4.99	2.46
				3.38	2.68
				3.86	3.68
				4.76	6.02
				3.77	5.72
				3.53	1.97
				3.15	2.25
				3.68	5.65
				5.36	3.36
				4.2	4.86
				2.68	4.26
				4.54	3.88
				3.15	4.16
				4.03	2.53
				2.96	7.28
				2.76	8.7
				2.66	2.68
				4.2	6.28
				4.39	5.93
				3.49	4.39
				2.87	3.53
				4.31	2.74
				2.66	4.48
				2.83	2.59
				5.03	2.03
				4.56	3.9
				3.79	8.08
				2.91	2.29
				4.56	1.93
				5.06	4.01
				5.27	1.93
				3.08	3.21
				4.63	3.53
				5.12
				5.08
				3.92
				5.06
				5.21
				2.76
				3.19
				3.83
				3.38
				3.64
				3.98
				2.96
				4.61
				2.87
				5.27
				2.87
				2.85
				2.7
				2.98
				4.13
				2.89
				3.32
				3.68
				3
				4.09
				4.54
				5.16
				2.78
				3.64
				3.08
				3.94
				4.65
				3.08
				2.98
				5.03
				4.24
				3.13
				3.43
				4.24
				3.68
				3.49
				3.68
				2.87
				4.67
				5.38
				4.43
				3.88
				3.17
				2.96
				4.18
				4.07
				4.43
				3.6
				3.3
				3.62
				3.36
				3.73
				3.28
				5.14
				3.15
				2.68
				3.26
				6.75
				5.57
				6.66
				7.48
				6.25
				5.55
				6.81
				8.18
				8.44
				6.38
				6.83
				7.13
				6.28
				5.72
				5.72
				5.42
				7.9
				6.45
				5.59
				9.72
				7.93
				8.42
				5.42
				6.06
				7.24
				5.65
				6.55
				7.88
				6.21
				5.38
				6.15
				7.52
				7.5
				6.32
				6.51
				5.61
				5.74
				6.88
				10.39
