# Supplementary material for: Glutamylation of centrosomes ensures their function by recruiting microtubule nucleation factors
Source: EMBO J. 2025 Apr 14;44(10):2976–96. doi: 10.1038/s44318-025-00435-y (PMC12084555; doi:10.1038/s44318-025-00435-y)
Supplement: Supplementary file 14 — Source data Fig. 7 [file 44318_2025_435_MOESM14_ESM.zip]

Archive with 12 entries (11 files):
- SD Figure 7/
- SD Figure 7/7A.jpg
- SD Figure 7/7C.jpg
- __MACOSX/SD Figure 7/._7C.jpg
- SD Figure 7/7B.xlsx
- __MACOSX/SD Figure 7/._7B.xlsx
- SD Figure 7/7E.jpg
- __MACOSX/SD Figure 7/._7E.jpg
- SD Figure 7/7D.xlsx
- __MACOSX/SD Figure 7/._7D.xlsx
- SD Figure 7/7F.xlsx
- __MACOSX/SD Figure 7/._7F.xlsx
