# Supplementary material for: Glutamylation of centrosomes ensures their function by recruiting microtubule nucleation factors
Source: EMBO J. 2025 Apr 14;44(10):2976–96. doi: 10.1038/s44318-025-00435-y (PMC12084555; doi:10.1038/s44318-025-00435-y)
Supplement: Supplementary file 14 — Source data Fig. 7 [file 44318_2025_435_MOESM14_ESM.zip › SD Figure 7/7B.xlsx]

## Sheet: Sheet1
CCP5CD-Neon-FKBP		CCP5CDDM-Neon-FKBP
Ce3-FRB-CEP170C	Ce3-FRB-CEP170C-NEDD1	Ce3-FRB-CEP170C	Ce3-FRB-CEP170C-NEDD1
0.89	1.31	3	1.69
1.12	3.87	3.21	2.33
1.59	1.27	3.52	4.23
2.37	1.01	4.27	2.92
1.11	1.72	3.09	3.1
1.97	3.46	2.59	3.61
2.2	3.1	0.88	2.3
1.86	2.39	4.17	2.53
1.66	4.08	3.86	6.29
0.98	1.3	3.91	3.62
2.02	3.71	3.03	3.93
2.45	3.24	2.62	1.53
0.93	1.24	3.74	1.64
1.24	2.87	3.48	4.3
3.23	3.45	3.31	3.82
1.62	1.48	2.58	3.21
2.61	3.71	3.05	2.93
0.71	4.03	3.55	3.36
3.54	2.85	3.25	3.05
1.83	2.48	3.83	2.52
4.85	2.64	5.29	0
0.61	7.79	3.22	4.75
1.44	4.03	4.4	3.12
2.18	3.05	1.44	0.97
1.64	2.28	2.76	4.6
2.56	3.59	0.96	3.39
0.8	2.96	3.48	3.33
0.91	2.75	2.29	2.42
2.39	2.27	3.12	2.66
1.83	3.62	3.88	3
3.59	2.72	0.9	2.37
0.81	3.35	3.66	2.37
	1.33	4.16	2.88
	5.2		1.12
	1.85		1.42
	2.46		3.58
	0.55		4.01
	2.18		3.35
	2.73		4.57
	4.08		2.7
	2.83		3.23
	0.87		3.85
	3.24
	2.26
	3.4
