# Supplementary material for: Glutamylation of centrosomes ensures their function by recruiting microtubule nucleation factors
Source: EMBO J. 2025 Apr 14;44(10):2976–96. doi: 10.1038/s44318-025-00435-y (PMC12084555; doi:10.1038/s44318-025-00435-y)
Supplement: Supplementary file 14 — Source data Fig. 7 [file 44318_2025_435_MOESM14_ESM.zip › SD Figure 7/7D.xlsx]

## Sheet: Sheet1
Neon-FKBP				CCP5CD-Neon-FKBP				CCP5CDDM-Neon-FKBP
0 min	30 min	60 min	120 min	0 min	30 min	60 min	120 min	0 min	30 min	60 min	120 min
1.05567	1.61364	0.567656	0.807428	0.95376	0.929101	0.921987	0.987306	0.688268	0.92887	1.52739	0.908954
1.99618	0.883568	1.18121	1.17408	1.60796	0.675323	0.902084	0.619615	1.1759	1.37398	1.23769	0.840506
0.828934	0.724594	1.07041	0.621628	0.554959	1.42411	0.78525	1.1414	1.05624	1.07606	1.05767	0.647862
0.475391	1.62978	0.431374	0.730885	1.40581	1.04061	0.869653	1.32413	0.930243	0.827447	0.632781	1.34563
1.69264	1.22047	1.04147	0.716444	1.41184	1.18967	0.798643	1.19335	0.829031	0.85039	0.949959	1.34836
0.608072	1.21951	0.549589	2.66214	1.13702	1.08213	0.872361	0.533868	0.961215	0.746511	0.690725	1.20694
0.379198	1.48711	0.303773	1.83395	1.36827	0.883514	1.09669	0.879234	1.03032	0.850005	1.08302	1.08136
0.728927	0.681863	1.17824	0.601204	1.18167	1.12469	0.78031	0.453246	0.43475	0.782898	1.01857	0.941397
1.01019	0.497975	0.636573	0.890183	0.709463	1.54101	0.821537	0.326726	1.59181	1.11067	0.866306	1.0068
0.619816	1.06918	0.608785	0.876289	0.79948	1.28189	0.926417	0.527558	1.47359	0.525926	0.787852	1.03173
0.871793	0.69071	0.535967	0.568775	1.10211	1.08604	0.810272	0.848389	0.896908	0.960765	1.1743	0.7327
0.421113	2.29678	0.848694	0.367827	0.808674	1.27487	0.645912	1.36625	0.931723	2.02753	0.621647	0.632446
3.27477	0.617229	0.626248	0.315297	0.428245	0.975258	0.619825	1.12805	0.784162	1.42554	0.58455	0.795301
0.414266	1.26293	0.378316	0.557191	1.35334	1.47745	0.965195	0.915044	1.48592	1.54644	0.78108	0.586436
0.824629	0.688646	0.929042	0.638729	1.10683	1.01051	0.975078	0.868243	0.828439	0.912609	0.783814	0.629285
0.264276	0.877671	1.62193	0.929368	0.821126	0.731697	0.353741	1.29271	0.882978	1.14255	1.01332	1.35983
0.441407	1.66118	0.925241	1.23499	0.79205	1.42158	0.702906	0.843774	1.6154	1.44129	0.987422	0.747357
1.12291	0.298553	1.70607	1.94677	0.688618	1.01493	0.705887	0.9383	1.03747	1.58362	0.931874	0.610424
0.479049	0.468156	0.842329	1.20977	0.784371	0.923546	0.636103	1.00494	0.875138	1.175	0.767485	1.05122
2.46421	2.55273	1.03939	1.77153	1.09623	0.579517	0.725541	0.791528	1.48229	0.957674	0.719949	1.01448
0.404689	0.703509	1.27738	0.717748	0.8067	1.35293	0.776798	0.793269	0.89363	1.09527	0.966777	0.80309
1.23523	0.902722	1.10237	1.74028	1.08146	0.46464	1.26258	0.626249	0.573701	0.650247	0.68329	1.27397
1.35499	0.259917	1.71375	0.517906	0.582285	0.884222	0.779918	1.11184	0.898225	0.385674	0.938069	1.23768
1.18933	1.00468	0.712055	0.79541	0.706757	1.24546	0.397438	0.524722	1.29654	0.218161	1.33893	1.20572
0.476969	1.19511	1.12602	1.7781	1.63211	0.662638	0.527149	0.490319	0.764891	0.666051	1.69725	0.654446
1.50376	0.834734	1.08655	1.59859	1.34988	1.42812	0.629957	0.829348	0.73476	1.31908	1.16699	0.747007
0.813442	0.39898	4.04286	0.554673	1.09455	0.497359	0.559683	1.0966	1.4524	1.47376	0.944694	0.873144
0.637596	0.599275	0.492548	1.07015	1.28639	0.648419	0.40171	0.921428	0.795014	1.19918	1.04447	0.77532
0.749852	0.878847	0.979392	0.736523	1.23496	0.552798	0.250352	1.06158	0.833784	1.05638	1.13217	1.49307
1.0191	0.397715	0.959693	0.810986	1.7405	0.590375	0.430964	0.685256	0.759631	0.761676	0.718545	0.745401
0.71387	0.758491	0.907834	1.20324	1.20393	0.569688	0.515384	0.861862	1.07754	2.74531	0.854974	0.849961
0.675853	0.575303	0.9945	2.95648	0.571343	0.636164	0.753101	0.5092	0.928092	1.42893	1.86344	1.50174
0.812848	0.889311	0.733111	1.70756	0.629262	1.34134	0.962764	0.928979	0.893475	0.874734	0.552107	1.53314
0.752975	0.955517	2.35079	2.02686	0.675512	0.655761	0.501933	0.613067	0.883509	0.882224	0.59577	1.44096
0.428474	0.270371	1.54448	0.695767	0.516908	0.553704	0.4536	0.984165	0.924358	0.956671	0.644314	0.832583
0.389355	1.09502	0.422843	1.01887	0.930041	0.600029	0.865404	1.10935	0.833586	0.892588	0.762939	1.48024
1.4599	0.93822	1.84419	1.1362	1.17273	0.904843	0.987421	0.73428	0.945619	0.57329	0.657193	0.830622
2.11121	1.42089	1.72539	0.433001	0.788911	0.853982	0.611826	0.490299	0.802991	1.13479	1.74741	0.96554
1.17903	1.39009	1.12914	1.22074	0.964079	0.96871	1.1811	0.355255	0.762601	1.09954	0.671419	1.27055
2.11808		0.456653	0.641693	0.824234	0.629316	1.0899	0.821493	0.455385	0.989321	0.694198	0.8617
		0.448987	1.06066	1.21522	0.8066	0.562637	0.892257	1.02015	0.677031	0.770196	0.802991
		0.366787	2.05948	1.08677	0.570782	0.295189	0.347631	0.855002	1.68935	0.848947	0.747013
		0.567769	0.668359	1.08064	0.481927	0.765781	0.211929	0.469345	0.957718	0.641494	0.877122
			0.311334	1.14201	0.693628	0.436898	0.485537	1.31306	0.669835	0.996805	0.760075
			0.787647	1.03584	0.278839	0.693983	0.665268	1.19207	0.530048	1.26905	0.781414
			0.455677	0.753101	0.578851	1.48602	0.684665	0.819133	0.906107	0.680548	1.0467
			0.26769	0.782028	0.684187	1.01287	0.647084	1.41482	1.44056	0.97709	1.44578
			0.36769	0.928724	0.850515	1.20377	0.653356	1.13256	1.53373	1.40686	2.09919
			0.567367	1.11551	0.746845	0.945539	0.332399	1.94492	1.20281	0.491581	0.940528
				0.830877	0.712486	0.530496	0.31319	1.57523	0.688506	1.16191	1.42508
				0.643282	0.60216	0.952202	0.79807	0.934363	1.20456	0.82834	1.76635
				1.17822	1.19496	0.67547	0.741671	0.949359	1.02015	0.686564	0.784776
				1.09524	0.635846	0.898686	0.607706	0.811477	1.35065	1.12904	0.319553
				1.28708	1.45683	0.575643	0.770583	0.820485	0.387754	1.29569	0.931443
				0.868193	0.696619	0.993674	0.631893	0.700103	0.646429	1.28443	0.741207
				1.16384	0.633108		0.76155	1.22172	1.11949	0.652847	1.04004
				1.45965	0.595355		0.678972	0.795523	0.883492	0.84406	0.681145
				1.03983	0.558608		0.74364	1.02551	1.28033	0.927429	0.60048
				0.618715	0.738926		0.915448	1.34277	0.42211	0.718291	0.63792
				0.887059	0.712898		0.918205	1.40411	0.894774	1.10541	0.589753
				1.092	1.21846		0.388516	0.991748	1.4659	0.89428	0.874927
				0.322484	0.826324		0.66559	0.897092		0.82774	0.722035
				1.55451	0.618667		1.04667	0.903529		1.30073	0.991451
				0.758157	0.424006		0.582322	1.406		1.02236	0.653436
				0.408729	0.396364		0.400231	0.556716		0.914752	1.01282
				0.977212	0.934538		0.389708	1.0017		0.542018	1.48005
				1.35626	0.667126		0.725333	1.06684		1.49491	1.18285
				1.15597	1.5916		0.786742	0.97482		1.27731	0.839559
				0.60194	0.794638		0.604037	0.876038		1.29511	1.3337
				0.983211	0.99449		0.913004	0.981566		0.623556	1.1575
				0.741994			0.930647	1.3066		0.439492	0.983125
				0.912545			0.897113	1.44575		1.30463	0.741106
				1.5194			0.803672	0.697755		0.828343	0.487416
				1.45087			0.811732	0.928139		0.60085	1.10987
				1.37711			0.777244	0.98042		1.14963	0.77609
				0.765577			1.74261	1.06819		1.4503	0.853651
				0.812603			0.850964	1.46183			1.16113
				1.09322			1.00754	1.21658			0.887534
				0.69923			0.763451	0.957811			0.909319
				0.697571			0.763522	0.775325
				1.05714			0.719663	1.18365
				0.878516			1.08889	0.752697
				1.15878			0.956901	0.772041
				1.14436			0.685695	1.28519
				0.940843			0.862496	0.631104
				1.08152			1.25449	0.852948
				0.927519			1.035	1.03809
				0.67891			1.35923	1.09215
				1.00342			0.693226	0.901695
				1.27722			0.530866	0.839954
				0.975763			1.00113	0.909897
				1.69027			0.848449	0.9309
				0.830374			1.02598	0.922555
				1.34587			1.068	0.842966
				1.10388				1.3065
				0.775756
				1.03744
				1.47594
				1.0538
				0.890298
				0.711021
				1.00335
				0.856006
				1.01767
				1.06076
				0.585664
				0.657775
				1.38333
