# Supplementary material for: Glutamylation of centrosomes ensures their function by recruiting microtubule nucleation factors
Source: EMBO J. 2025 Apr 14;44(10):2976–96. doi: 10.1038/s44318-025-00435-y (PMC12084555; doi:10.1038/s44318-025-00435-y)
Supplement: Supplementary file 14 — Source data Fig. 7 [file 44318_2025_435_MOESM14_ESM.zip › SD Figure 7/7F.xlsx]

## Sheet: Sheet1
CCP5CD-Neon-FKBP		CCP5CDDM-Neon-FKBP
Ce3-FRB-CEP170C	Ce3-FRB-CEP170C-Talpid	Ce3-FRB-CEP170C	Ce3-FRB-CEP170C-Talpid3
2.72	4.18	3.35	6.42
3.97	3.89	0.41	5.72
0.05	0.31	0.75	5.66
0.11	4.57	2.81	5.48
1.52	0.71	2.73	5.25
0.04	0.07	4.38	5.24
3.46	2.46	1.92	5.11
3.31	2.77	4.54	4.97
0.09	3.42	4.32	4.95
3.71	0.78	2.93	4.92
2.32	0.32	4.46	4.58
1.51	2.52	3.26	4.41
5.33	4.24	3.35	4.39
0.18	2.48	0.84	4.28
3.96	2.7	2.89	4.21
1.86	2.49	3.01	4.14
3.17	0.49	2.18	4.1
2.76	3.75	2.57	4.01
2.36	5.52	2.73	3.99
3.5	3.54	0.42	3.99
2.42	3.04	0.17	3.92
0.05	3.73	0.51	3.88
0.05	3.09	3.37	3.85
1.65	0.21	1.87	3.84
2.61	4.3	1.07	3.8
3.29	3.57	1.25	3.77
2.77	4.03	5.37	3.73
1.12	1.58	0.1	3.73
0.13	0.05	1.32	3.72
3.17	4.66	3.13	3.71
2.56	3.84	0.31	3.61
3.82	4.12	1.58	3.59
3.66	4.21	3.53	3.56
3.49	2.78	3.2	3.48
0.18	3.19	1.71	3.48
0.07	2.55	1.03	3.42
0.09	4.46	3.36	3.4
3.53	0.12	3.08	3.37
3.38	0.15	1.9	3.36
0.82	1.9	4.58	3.35
0.05	1.85	2.28	3.35
3.3	3.23	0.54	3.34
3.83	2.43	0.31	3.24
3.79	3.32	3.78	3.2
2.67	0.31	1.25	3.2
4	0.34	3.07	3.17
0.21	2.83	4.07	3.1
3.57	3.11	3.57	3.08
0.23	2.82	0.06	3.06
3.02	3.17	4.04	3.03
3.84	5.61	2.45	2.94
1.12	4.58	3.43	2.91
2.79	3.49	4.57	2.83
0.11	3.27	0.08	2.81
2.59	0.42	0.23	2.66
5.03	3.68	4.16	2.62
2.11	2.16	3.06	2.58
1.4	2.78	4.19	2.54
3.43	4.03	2.49	2.48
3.06	0.29	0.05	2.45
0.09	2.44	3.35	2.37
3.89	3.73	3.39	2.31
0.14	4.23	4.06	2.27
0.11	3.77	4.88	2.24
0.81	4.32	2.27	2.17
3.11	3.23	5.78	2.09
3.59	0.34	3.09	1.73
0.21	4.27	2.57	1.56
3.68	2.95	2.94	0.99
2.71	3.19	2.95	1.42
2.98	0.09	3.42	1.1
1.19	3.95	3.26	0.89
0.08	3.55	5.3	0.93
4.92	0.56	3.51	0.91
0.06	0.11	3.82	0.76
3.37	2.89	3.04	0.8
4.84	3.64	4.54	0.65
2.99	3.11	4.23	0.65
2.64	3.28	3.21	0.03
3.02	4.02	2.92	0.04
2.38	0.08	2.88	0.43
1.4	0.55	3.11	0.36
1.61	0.08	5.55	0.56
3.38		4.8	0.59
0.54		3.03	0.41
3.49		3.16	0.26
1.43		3.59	0.56
3.41		3.11
2.26		4.32
4.17		3.01
3.44		2.56
3.33		0.24
0.14		4.67
2.2		1.66
0.32		3.61
1.99		0.13
0.43		3.13
0.03		2.84
0.21		2.58
3		3.52
0.31		0.43
3.54		1.16
3.84		2.85
1.12		2.58
0.21		3.15
0.28		3.85
1.79		1.88
2.72		3.24
3.92		3.22
3.35		2.91
4.12		1.56
2.91		3.37
1.99		3.44
0.04		3.01
2.61		3.05
0.25		2.65
2.92		1.99
1.58		3.12
5.21		1.6
4.89		3.82
0.66		0.06
2.04		3.39
0.34		0.45
3.09		3.7
2.35		4.19
3.48		2.61
2.76		3.48
3.2		2.63
0.07		2.79
3.14		2.88
2.88		3.72
0.04		2.53
0.22		3.12
2.58		3.34
		3.2
		4.66
		0.7
		3.29
		0.34
		1.52
		3.15
		2.45
		2.8
		3.33
		2.9
		0.21
		3.57
		0.17
		4.09
		2.83
		4.58
		3.17
		2.11
		4.25
		3.49
