# Supplementary material for: Glutamylation of centrosomes ensures their function by recruiting microtubule nucleation factors
Source: EMBO J. 2025 Apr 14;44(10):2976–96. doi: 10.1038/s44318-025-00435-y (PMC12084555; doi:10.1038/s44318-025-00435-y)
Supplement: Supplementary file 15 — Source data Fig. 8 [file 44318_2025_435_MOESM15_ESM.zip › SD Figure 8/8C.xlsx]

## Sheet: Sheet1
	CCP5CD-mCh-FKBP-P2A-FRB-CEP170C				CCP5CD-mCh-FKBP-P2A-FRB-CEP170C				CCP5CDDM-mCh-FKBP-P2A-FRB-CEP170C				CCP5CDDM-mCh-FKBP-P2A-FRB-CEP170C
	DMSO				Rapa				DMSO				Rapa
	Normal	Total	Percentage		Normal	Total	Percentage		Normal	Total	Percentage		Normal	Total	Percentage
1st experiment	58	62	93.5484	1st experiment	57	67	85.0746	1st experiment	43	46	93.4783	1st experiment	60	64	93.75
2nd experiment	35	39	89.7436	2nd experiment	25	37	67.5676	2nd experiment	37	41	90.2439	2nd experiment	32	36	88.8889
3rd experiment	70	76	92.1053	3rd experiment	45	71	63.3803	3rd experiment	148	160	92.5	3rd experiment	108	120	90
