# Supplementary material for: Glutamylation of centrosomes ensures their function by recruiting microtubule nucleation factors
Source: EMBO J. 2025 Apr 14;44(10):2976–96. doi: 10.1038/s44318-025-00435-y (PMC12084555; doi:10.1038/s44318-025-00435-y)
Supplement: Supplementary file 15 — Source data Fig. 8 [file 44318_2025_435_MOESM15_ESM.zip › SD Figure 8/8E.xlsx]

## Sheet: Sheet1
CCP5CD-mCh-FKBP-P2A-FRB-CEP170C		CCP5CDDM-mCh-FKBP-P2A-FRB-CEP170C
DMSO	Rapa	DMSO	Rapa
30	40	60	40
50	30	120	40
40	40	160	130
50	40	40	60
100	160	60	80
80	40	70	40
100	40	60	50
90	90	60	40
80	40	110	50
50	110	60	100
80	220	40	160
50	90	80	240
40	90	80	70
140	80	150	50
60	180	100	110
50	60	40	50
30	290	40	70
40	440	40	70
40	230	40	80
90	160	50	60
100	70	340	60
50	60	40	40
110	80	60	40
60	160	60	250
190	240	60	90
90	70	40	110
40	140	40	70
40	30	30	40
80	40	140	110
70	330	100	50
30	140	80	80
50	60	130	90
80	20	90	130
40	230	40	70
130	40	60	190
110	60	60	40
70	160	220	60
40	60	90	50
80	70		50
40			60
40
40
30
110
40
40
70
50
40
30
40
